# Supplementary material for: Do It Well or Not at All: Alternative Flight Solutions for Alpine Insects
Source: Ecol Evol. 2024 Dec 3;14(12):e70673. doi: 10.1002/ece3.70673 (PMC11612512; doi:10.1002/ece3.70673)
Supplement: Supplementary file 1 — Appendix S1. [file ECE3-14-e70673-s001.xlsx]

## Sheet: raw
Tracking	Barcode	Sex	Label	Median alt	Latitude_dec	Longitude_dec	HTL	wing	wing:HTL	Clade assignment	Island
1299	NZAC_notbarcoded_019	male	Zelandoperla (tillyardi) like cyrene, 1m, SL, Tautuku R., 40m, Catlins, 20 Oct, 1994, B. H. Patrick	40	-46.585	169.36	4.77178	14.8701	3.11626	1	South
1576	OMNZ IV18587	male	New Zealand, SL, Tautuku River, Catlins, 40m 2 Oct 1996, B/H Patrick	40	-46.585	169.36	4.31433	13.7365	3.18393	1	South
1378	NZAC03001964	male	Zelandoperla fen. Tillyardi, 1m, NZ/SL, Tautuku R., 40m, Catlins, 2 Oct 1994, B. H. Patrick	40	-46.585	169.36	4.48824	14.3074	3.18774	1	South
1571	OMNZ IV18582	male	New Zealand, SL, Tautuku River, Catlins, 40m, 2 Oct 1994, B/H. Patrick	40	-46.585	169.36	4.28351	14.4915	3.38309	1	South
1363	NZAC03001946	female	Zelandoperla fen. Tillyardi, 1f, NZ/ Purakaunui Falls, 15km SW of Owaka, 16 Jan 1978, G Kuschel	78	-46.5177	169.561	4.65422	15.7143	3.37635	1	South
1577	OMNZ IV18588	male	New Zealand, SL, Matai Falls (???), Catlins, 10 Jan 1994, B. H. Patrick/Ward	155	-46.5031	169.489	4.11248	12.9122	3.13975	1	South
1366	NZAC03001948	male	Zelandoperla fen. Tillyardi, 1m, NZ SL Catlins, Chloris Stm, 200m, 6 Nov 1992, B. H. Patrick	200	-46.3962	169.447	4.91701	13.7446	2.79531	1	South
1330	NZAC_notbarcoded_048	female	P26, Zelandoperla tillyardi, 2f, 3n, SL, Kaihiku Range, 220m, Stonky Peak area, 26-27 November 2005, B. H., H, & H Patrick (whole fam)	220	-46.2763	169.474	4.10788	13.5931	3.30902	1	South
1331	NZAC_notbarcoded_048	female	P26, Zelandoperla tillyardi, 2f, 3n, SL, Kaihiku Range, 220m, Stonky Peak area, 26-27 November 2005, B. H., H, & H Patrick (whole fam)	220	-46.2763	169.474	3.49239	11.6234	3.3282	1	South
1388	NZAC03001983	male	Zelandoperla fen. Tillyardi, 1m, NZ, SL, Kaihika Ra., 140m, Stony Pk Stm, 24 Oct 1994	140	-46.1784	169.258	3.93499	13.658	3.47091	1	South
1313	NZAC_notbarcoded_036	female	Zelandoperla n sp, A cyrene lookalike, f & 2 pas (???) nymphs. Stm Hokonui Hills, Dunsdale, Dunsdale Stm, 100m, 1 Dec 1994, B & H Patrick	100	-46.1345	168.602	4.72337	15.9957	3.38649	1	South
1726	Whiskey_270_01	female	Whiskey_270m	270	-45.9549	169.289	5.88299	17.2806	2.93738	1	South
1727	Whiskey_270_02	female	Whiskey_270m	270	-45.9549	169.289	4.87541	15.2221	3.12222	1	South
1728	Whiskey_270_03	male	Whiskey_270m	270	-45.9549	169.289	4.42037	14.2795	3.23039	1	South
1729	Whiskey_270_04	female	Whiskey_270m	270	-45.9549	169.289	5.26544	17.0098	3.23045	1	South
1730	Whiskey_270_05	female	Whiskey_270m	270	-45.9549	169.289	5.07042	16.5005	3.25427	1	South
1731	Whiskey_270_06	male	Whiskey_270m	270	-45.9549	169.289	3.82449	12.5135	3.27195	1	South
1732	Whiskey_270_07	female	Whiskey_270m	270	-45.9549	169.289	5.1571	16.8797	3.27311	1	South
1733	Whiskey_270_08	female	Whiskey_270m	270	-45.9549	169.289	4.88624	16.0672	3.28825	1	South
1734	Whiskey_270_09	male	Whiskey_270m	270	-45.9549	169.289	4.31203	14.2037	3.29397	1	South
1735	Whiskey_270_10	female	Whiskey_270m	270	-45.9549	169.289	5.16793	17.1289	3.31447	1	South
1736	Whiskey_270_11	female	Whiskey_270m	270	-45.9549	169.289	4.8429	16.1105	3.32662	1	South
1737	Whiskey_270_12	male	Whiskey_270m	270	-45.9549	169.289	4.0195	13.5753	3.37736	1	South
1738	Whiskey_270_13	male	Whiskey_270m	270	-45.9549	169.289	3.6078	12.4919	3.46246	1	South
1739	Whiskey_380_01	male	Whiskey_380m	380	-45.953	169.304	4.31203	12.6327	2.92965	1	South
1740	Whiskey_380_02	male	Whiskey_380m	380	-45.953	169.304	4.24702	12.9252	3.04337	1	South
1741	Whiskey_380_03	male	Whiskey_380m	380	-45.953	169.304	4.52871	13.9328	3.07656	1	South
1742	Whiskey_380_04	male	Whiskey_380m	380	-45.953	169.304	4.19285	13.0444	3.11111	1	South
1743	Whiskey_380_05	male	Whiskey_380m	380	-45.953	169.304	4.32286	14.312	3.31078	1	South
1744	Whiskey_550_01	male	Whiskey_550m	550	-45.9469	169.316	4.3662	12.8061	2.933	1	South
1745	Whiskey_550_02	female	Whiskey_550m	550	-45.9469	169.316	5.23294	16.3597	3.12629	1	South
1746	Whiskey_550_03	female	Whiskey_550m	550	-45.9469	169.316	5.73131	17.9957	3.13989	1	South
1747	Whiskey_550_04	male	Whiskey_550m	550	-45.9469	169.316	4.23619	13.4561	3.17647	1	South
1748	Whiskey_550_05	male	Whiskey_550m	550	-45.9469	169.316	4.04117	13.0444	3.22788	1	South
1749	Whiskey_550_06	female	Whiskey_550m	550	-45.9469	169.316	5.12459	16.5439	3.22833	1	South
1750	Whiskey_550_07	male	Whiskey_550m	550	-45.9469	169.316	4.50704	14.9296	3.3125	1	South
1751	Whiskey_590_01	male	Whiskey_590m	590	-45.9465	169.318	4.52871	13.2286	2.92105	1	South
1752	Whiskey_590_02	male	Whiskey_590m	590	-45.9465	169.318	4.21452	12.6219	2.99486	1	South
1753	Whiskey_590_03	male	Whiskey_590m	590	-45.9465	169.318	4.14951	12.6544	3.04961	1	South
1754	Whiskey_590_04	female	Whiskey_590m	590	-45.9465	169.318	5.33044	16.5114	3.09756	1	South
1755	Whiskey_590_05	female	Whiskey_590m	590	-45.9465	169.318	5.2546	16.338	3.10928	1	South
1756	Whiskey_590_06	male	Whiskey_590m	590	-45.9465	169.318	4.57205	14.2687	3.12085	1	South
1757	Whiskey_590_07	female	Whiskey_590m	590	-45.9465	169.318	4.51788	14.1278	3.1271	1	South
1758	Whiskey_590_08	male	Whiskey_590m	590	-45.9465	169.318	4.40953	14.2687	3.23587	1	South
1759	Whiskey_590_09	male	Whiskey_590m	590	-45.9465	169.318	4.46371	14.6046	3.27184	1	South
1760	Whiskey_590_10	male	Whiskey_590m	590	-45.9465	169.318	4.31203	14.1278	3.27638	1	South
1761	Whiskey_640_01	female	Whiskey_640m	640	-45.945	169.32	5.23294	14.442	2.75983	1	South
1762	Whiskey_640_02	male	Whiskey_640m	640	-45.945	169.32	4.69122	13.8462	2.9515	1	South
1763	Whiskey_640_03	male	Whiskey_770m	640	-45.945	169.32	4.12784	13.0878	3.1706	1	South
1764	Whiskey_770_01	male	Whiskey_770m	770	-45.9412	169.325	4.60455	3.25027	0.705882	1	South
1765	Whiskey_770_02	male	Whiskey_770m	770	-45.9412	169.325	4.12362	4.71402	1.14318	1	South
1766	Whiskey_770_03	male	Whiskey_770m	770	-45.9412	169.325	4.17375	5.02361	1.20362	1	South
1767	Whiskey_770_04	male	Whiskey_770m	770	-45.9412	169.325	3.96679	5.67343	1.43023	1	South
1768	Whiskey_770_05	male	Whiskey_770m	770	-45.9412	169.325	4.3662	9.45829	2.16625	1	South
1769	Whiskey_770_06	male	Whiskey_770m	770	-45.9412	169.325	4.00378	11.0482	2.75943	1	South
1770	Whiskey_770_07	male	Whiskey_770m	770	-45.9412	169.325	4.25873	12.3229	2.89357	1	South
1771	Whiskey_770_08	female	Whiskey_770m	770	-45.9412	169.325	5.69881	16.9881	2.98099	1	South
1602	OMNZ IV18679	male	New Zealand, SL, Blue Mountains, South, 880m, 16 Dec 1995 (???), B & H Patrick	880	-45.9411	169.331	4.68413	3.81694	0.814867	1	South
1396	NZAC03001997	male	Zelandoperla fen. Tillyardi, 4m, 1f, NZ/SL, South Blue Mts, 880m, 16 Dec 1996	880	-45.9411	169.331	5.35961	12.7922	2.38678	1	South
1583	OMNZ IV18607	male	New Zealand, SL, Blue Mountains, south, 900m, 16 Dec 1995, B & H Patrick	900	-45.9411	169.331	5.08475	13.6826	2.69091	1	South
1397	NZAC03001997	female	Zelandoperla fen. Tillyardi, 4m, 1f, NZ/SL, South Blue Mts, 880m, 16 Dec 1996	880	-45.9411	169.331	4.41909	13.29	3.00742	1	South
1405	NZAC03002004	female	Zelandoperla fen. Tillyardi, 1f, NZ SL, Blue Mts, 340m, John O' Groats, 15 Dec 1996, B & H Patrick	340	-45.9411	169.331	5.0899	16.7532	3.29147	1	South
424	A508	male	Whiskey D - 770m Trip with J and G	770	-45.941	169.325	4.12362	4.71402	1.14318	1	South
428	A512	male	Whiskey D - 770m Trip with J and G	770	-45.941	169.325	3.96679	5.67343	1.43023	1	South
1454	NZAC03002639	male	Zelandoperla pennulata, m, SL, Blue Mts, Whisky Gully, 900m , 16 Dec 1995, B & H Patrick, JS Dugdale & JB Ward	900	-45.9403	169.34	4.6888	5.04149	1.07522	1	South
427	A511	female	Whiskey C - 800m Trip with J and G	800	-45.94	169.326	4.72325	5.81181	1.23047	1	South
1784	Whiskey_800_13	female	Whiskey_800m	800	-45.94	169.326	4.35536	4.12784	0.947761	1	South
1791	Whiskey_800_20	female	Whiskey_800m	800	-45.94	169.326	4.68039	4.73456	1.01157	1	South
1779	Whiskey_800_08	male	Whiskey_800m	800	-45.94	169.326	4.24702	4.30119	1.01276	1	South
1775	Whiskey_800_04	male	Whiskey_800m	800	-45.94	169.326	4.12784	4.4312	1.07349	1	South
1778	Whiskey_800_07	male	Whiskey_800m	800	-45.94	169.326	4.23619	4.57205	1.07928	1	South
1777	Whiskey_800_06	male	Whiskey_800m	800	-45.94	169.326	4.21452	4.59372	1.08997	1	South
1786	Whiskey_800_15	female	Whiskey_800m	800	-45.94	169.326	4.51788	4.98375	1.10312	1	South
1782	Whiskey_800_11	female	Whiskey_800m	800	-45.94	169.326	4.34453	4.96208	1.14214	1	South
1781	Whiskey_800_10	male	Whiskey_800m	800	-45.94	169.326	4.32286	4.99458	1.15539	1	South
1783	Whiskey_800_12	female	Whiskey_800m	800	-45.94	169.326	4.34453	5.03792	1.1596	1	South
1776	Whiskey_800_05	male	Whiskey_800m	800	-45.94	169.326	4.16035	4.98375	1.19792	1	South
1795	Whiskey_800_24	female	Whiskey_800m	800	-45.94	169.326	4.73456	5.69881	1.20366	1	South
1809	Whiskey_800_38	female	Whiskey_800m	800	-45.94	169.326	5.17876	6.33803	1.22385	1	South
1797	Whiskey_800_26	female	Whiskey_800m	800	-45.94	169.326	4.7454	5.82882	1.22831	1	South
1794	Whiskey_800_23	female	Whiskey_800m	800	-45.94	169.326	4.72325	5.81181	1.23047	1	South
1792	Whiskey_800_21	female	Whiskey_800m	800	-45.94	169.326	4.68039	6.0455	1.29167	1	South
1803	Whiskey_800_32	female	Whiskey_800m	800	-45.94	169.326	4.91874	6.3597	1.29295	1	South
1790	Whiskey_800_19	female	Whiskey_800m	800	-45.94	169.326	4.64789	6.11051	1.31469	1	South
1808	Whiskey_800_37	female	Whiskey_800m	800	-45.94	169.326	5.00542	6.93391	1.38528	1	South
1805	Whiskey_800_34	female	Whiskey_800m	800	-45.94	169.326	4.92958	6.89057	1.3978	1	South
1798	Whiskey_800_27	female	Whiskey_800m	800	-45.94	169.326	4.75623	6.67389	1.40319	1	South
1788	Whiskey_800_17	male	Whiskey_800m	800	-45.94	169.326	4.59372	6.4572	1.40566	1	South
1807	Whiskey_800_36	female	Whiskey_800m	800	-45.94	169.326	4.96208	7.2156	1.45415	1	South
1810	Whiskey_800_39	male	Whiskey_800m	800	-45.94	169.326	5.24377	7.73564	1.47521	1	South
1785	Whiskey_800_14	female	Whiskey_800m	800	-45.94	169.326	4.44204	6.56555	1.47805	1	South
1806	Whiskey_800_35	female	Whiskey_800m	800	-45.94	169.326	4.95125	7.48646	1.51204	1	South
1801	Whiskey_800_30	female	Whiskey_800m	800	-45.94	169.326	4.82124	7.64897	1.58652	1	South
1800	Whiskey_800_29	female	Whiskey_800m	800	-45.94	169.326	4.79957	7.69231	1.60271	1	South
1789	Whiskey_800_18	female	Whiskey_800m	800	-45.94	169.326	4.63705	7.57313	1.63318	1	South
1802	Whiskey_800_31	female	Whiskey_800m	800	-45.94	169.326	4.87541	8.19068	1.68	1	South
1772	Whiskey_800_01	male	Whiskey_800m	800	-45.94	169.326	3.9545	7.98483	2.01918	1	South
1787	Whiskey_800_16	female	Whiskey_800m	800	-45.94	169.326	4.58288	9.39328	2.04965	1	South
1811	Whiskey_800_40	female	Whiskey_800m	800	-45.94	169.326	5.37378	12.2752	2.28427	1	South
1804	Whiskey_800_33	female	Whiskey_800m	800	-45.94	169.326	4.91874	11.7876	2.39648	1	South
1796	Whiskey_800_25	female	Whiskey_800m	800	-45.94	169.326	4.73456	11.441	2.41648	1	South
1780	Whiskey_800_09	male	Whiskey_800m	800	-45.94	169.326	4.24702	10.52	2.47704	1	South
1773	Whiskey_800_02	female	Whiskey_800m	800	-45.94	169.326	3.96533	10.1408	2.55738	1	South
1793	Whiskey_800_22	female	Whiskey_800m	800	-45.94	169.326	4.71289	12.481	2.64828	1	South
1774	Whiskey_800_03	male	Whiskey_800m	800	-45.94	169.326	4.09534	10.9534	2.6746	1	South
1799	Whiskey_800_28	female	Whiskey_800m	800	-45.94	169.326	4.78873	13.4561	2.80995	1	South
1844	Whiskey_825_33	female	Whiskey_825m	825	-45.9394	169.33	4.61538	3.47779	0.753521	1	South
1850	Whiskey_825_39	female	Whiskey_825m	825	-45.9394	169.33	4.83207	4.22535	0.874439	1	South
1822	Whiskey_825_11	female	Whiskey_825m	825	-45.9394	169.33	4.12784	3.78115	0.91601	1	South
1827	Whiskey_825_16	male	Whiskey_825m	825	-45.9394	169.33	4.16035	3.84615	0.924479	1	South
1831	Whiskey_825_20	male	Whiskey_825m	825	-45.9394	169.33	4.24702	4.25785	1.00255	1	South
1852	Whiskey_825_41	female	Whiskey_825m	825	-45.9394	169.33	5.13692	5.21246	1.01471	1	South
1846	Whiskey_825_35	female	Whiskey_825m	825	-45.9394	169.33	4.66956	4.79957	1.02784	1	South
1823	Whiskey_825_12	male	Whiskey_825m	825	-45.9394	169.33	4.12784	4.3662	1.05774	1	South
1828	Whiskey_825_17	male	Whiskey_825m	825	-45.9394	169.33	4.16035	4.48537	1.07812	1	South
1829	Whiskey_825_18	male	Whiskey_825m	825	-45.9394	169.33	4.19285	4.56121	1.08786	1	South
1849	Whiskey_825_38	female	Whiskey_825m	825	-45.9394	169.33	4.8104	5.51463	1.1464	1	South
1818	Whiskey_825_07	female	Whiskey_825m	825	-45.9394	169.33	4.04117	4.64789	1.15013	1	South
1840	Whiskey_825_29	female	Whiskey_825m	825	-45.9394	169.33	4.51788	5.20043	1.15108	1	South
1847	Whiskey_825_36	female	Whiskey_825m	825	-45.9394	169.33	4.7417	5.50738	1.16148	1	South
1832	Whiskey_825_21	male	Whiskey_825m	825	-45.9394	169.33	4.27952	4.98375	1.16456	1	South
1817	Whiskey_825_06	male	Whiskey_825m	825	-45.9394	169.33	4.0195	4.8429	1.20485	1	South
1830	Whiskey_825_19	male	Whiskey_825m	825	-45.9394	169.33	4.19285	5.05959	1.20672	1	South
1843	Whiskey_825_32	female	Whiskey_825m	825	-45.9394	169.33	4.59372	5.68797	1.23821	1	South
1819	Whiskey_825_08	male	Whiskey_825m	825	-45.9394	169.33	4.04117	5.00542	1.23861	1	South
1848	Whiskey_825_37	female	Whiskey_825m	825	-45.9394	169.33	4.76706	6.0455	1.26818	1	South
1842	Whiskey_825_31	female	Whiskey_825m	825	-45.9394	169.33	4.58288	5.92633	1.29314	1	South
1839	Whiskey_825_28	male	Whiskey_825m	825	-45.9394	169.33	4.48537	5.92633	1.32126	1	South
1824	Whiskey_825_13	male	Whiskey_825m	825	-45.9394	169.33	4.12784	5.46046	1.32283	1	South
1834	Whiskey_825_23	male	Whiskey_825m	825	-45.9394	169.33	4.34453	5.77465	1.32918	1	South
1838	Whiskey_825_27	male	Whiskey_825m	825	-45.9394	169.33	4.46371	5.95883	1.33495	1	South
1814	Whiskey_825_03	male	Whiskey_825m	825	-45.9394	169.33	3.91116	5.28711	1.3518	1	South
1825	Whiskey_825_14	male	Whiskey_825m	825	-45.9394	169.33	4.12784	5.65547	1.37008	1	South
1833	Whiskey_825_22	male	Whiskey_825m	825	-45.9394	169.33	4.31203	6.12134	1.4196	1	South
1826	Whiskey_825_15	male	Whiskey_825m	825	-45.9394	169.33	4.12784	5.93716	1.43832	1	South
1841	Whiskey_825_30	female	Whiskey_825m	825	-45.9394	169.33	4.57205	6.58722	1.44076	1	South
1815	Whiskey_825_04	male	Whiskey_825m	825	-45.9394	169.33	4.00867	5.78548	1.44324	1	South
1836	Whiskey_825_25	female	Whiskey_825m	825	-45.9394	169.33	4.4312	7.03142	1.5868	1	South
1835	Whiskey_825_24	female	Whiskey_825m	825	-45.9394	169.33	4.37703	8.52654	1.94802	1	South
1821	Whiskey_825_10	male	Whiskey_825m	825	-45.9394	169.33	4.10618	8.0065	1.94987	1	South
1812	Whiskey_825_01	male	Whiskey_825m	825	-45.9394	169.33	3	5.93012	1.97671	1	South
1816	Whiskey_825_05	male	Whiskey_825m	825	-45.9394	169.33	4.00867	8.039	2.00541	1	South
1851	Whiskey_825_40	female	Whiskey_825m	825	-45.9394	169.33	5.01625	10.1517	2.02376	1	South
1813	Whiskey_825_02	male	Whiskey_825m	825	-45.9394	169.33	3.68081	7.70295	2.09273	1	South
1837	Whiskey_825_26	female	Whiskey_825m	825	-45.9394	169.33	4.44204	9.53413	2.14634	1	South
1820	Whiskey_825_09	female	Whiskey_825m	825	-45.9394	169.33	4.08451	8.81907	2.15915	1	South
1845	Whiskey_825_34	female	Whiskey_825m	825	-45.9394	169.33	4.65872	10.4767	2.24884	1	South
426	A510	female	Whiskey B - 825m Trip with J and G	825	-45.9394	169.33	4.7417	5.50738	1.16148	1	South
425	A509	male	Whiskey B - 825m Trip with J and G	825	-45.9394	169.33	3.68081	7.70295	2.09273	1	South
1872	Whiskey_850_20	male	Whiskey_850m	850	-45.9361	169.333	4.68039	3.93283	0.840278	1	South
1865	Whiskey_850_13	male	Whiskey_850m	850	-45.9361	169.333	4.08451	3.73781	0.915119	1	South
1869	Whiskey_850_17	male	Whiskey_850m	850	-45.9361	169.333	4.19285	4.30119	1.02584	1	South
1858	Whiskey_850_06	female	Whiskey_850m	850	-45.9361	169.333	4.62622	4.75623	1.0281	1	South
1866	Whiskey_850_14	male	Whiskey_850m	850	-45.9361	169.333	4.12784	4.8104	1.16535	1	South
1853	Whiskey_850_01	female	Whiskey_850m	850	-45.9361	169.333	4.33369	5.33044	1.23	1	South
1861	Whiskey_850_09	female	Whiskey_850m	850	-45.9361	169.333	4.66956	5.82882	1.24826	1	South
1862	Whiskey_850_10	female	Whiskey_850m	850	-45.9361	169.333	4.70206	5.9805	1.27189	1	South
1859	Whiskey_850_07	female	Whiskey_850m	850	-45.9361	169.333	4.63705	5.92633	1.27804	1	South
1855	Whiskey_850_03	female	Whiskey_850m	850	-45.9361	169.333	4.44204	5.76381	1.29756	1	South
1854	Whiskey_850_02	female	Whiskey_850m	850	-45.9361	169.333	4.4312	5.86132	1.32274	1	South
1871	Whiskey_850_19	male	Whiskey_850m	850	-45.9361	169.333	4.24702	6.013	1.41582	1	South
1870	Whiskey_850_18	male	Whiskey_850m	850	-45.9361	169.333	4.23041	6.19452	1.46429	1	South
1867	Whiskey_850_15	male	Whiskey_850m	850	-45.9361	169.333	4.13868	7.34561	1.77487	1	South
1856	Whiskey_850_04	female	Whiskey_850m	850	-45.9361	169.333	4.47454	8.27736	1.84988	1	South
1860	Whiskey_850_08	female	Whiskey_850m	850	-45.9361	169.333	4.63705	8.62405	1.85981	1	South
1864	Whiskey_850_12	male	Whiskey_850m	850	-45.9361	169.333	3.93283	8.20152	2.0854	1	South
1868	Whiskey_850_16	male	Whiskey_850m	850	-45.9361	169.333	4.18319	8.79131	2.10158	1	South
1857	Whiskey_850_05	female	Whiskey_850m	850	-45.9361	169.333	4.53954	9.5883	2.11217	1	South
1863	Whiskey_850_11	male	Whiskey_850m	850	-45.9361	169.333	3.78115	8.25569	2.18338	1	South
1588	OMNZ IV18615	male	New Zealand, DN, Waitahuna Hill, Meggat Burn (???), 500m, 10 Oct 1994, B H Patrick	500	-45.9278	169.935	4.13713	13.0586	3.15642	1	South
1377	NZAC03001963	male	Zelandoperla fen. Tillyardi, 5m, NZ/DN, Meggat Burn, Waitahuna Hill, 500m, 6 Nov 1994, B. H. Patrick	500	-45.9278	169.935	4.05947	13.0952	3.22585	1	South
1376	NZAC03001962	male	Zelandoperla fen. Tillyardi, 1m, NZ/DN, Waitahuna Hill, Meggat Burn, 520m, 26 March 1994, B.H. Patrick	520	-45.9224	169.93	3.91425	12.316	3.14646	1	South
10	2006.34.674	female	DN, Waitahune Hill, 520m, Meggat Burn, 5 Oct 1997, B H Patrick	520	-45.9224	169.93	3.96825	12.3045	3.10074	1	South
1343	NZAC03001920	male	Zelandoperla fen. Tillyardi, 1m, NZ/SL, Blue Mts, Blaikcleugh Stm, 400m, 12 Dec 1995, C. Mitchell, B & H Patrick	400	-45.9135	169.401	4.46058	13.8095	3.0959	1	South
1385	NZAC03001979	female	Zelandoperla fen. Tillyardi, 1m, 1f, NZ/DN, Waipori V. 140m, 20-22 Feb 1998, B&H Patrick	140	-45.9092	169.98	4.71646	15.2814	3.24001	1	South
1386	NZAC03001979	male	Zelandoperla fen. Tillyardi, 1m, 1f, NZ/DN, Waipori V. 140m, 20-22 Feb 1998, B&H Patrick	140	-45.9092	169.98	3.91425	12.8139	3.27365	1	South
449	B013	male	Maungatua "B" B100m 17.i.17	98	-45.9084	170.127	4.04059	12.7306	3.15068	1	South
455	B019	male	Maungatua "B" B100m 17.i.17	98	-45.9084	170.127	4.22509	13.6255	3.22489	1	South
440	B004	male	Maungatua "B" B100m 17.i.17	98	-45.9084	170.127	3.90221	12.7768	3.27423	1	South
459	B023	male	Maungatua "B" B100m 17.i.17	98	-45.9084	170.127	3.78229	12.4908	3.30244	1	South
437	B001	male	Maungatua "B" B100m 17.i.17	98	-45.9084	170.127	3.90221	13.0166	3.3357	1	South
441	B005	male	Maungatua "B" B100m 17.i.17	98	-45.9084	170.127	4.00369	13.3764	3.34101	1	South
447	B011	male	Maungatua "B" B100m 17.i.17	98	-45.9084	170.127	4.07749	13.6993	3.35973	1	South
448	B012	male	Maungatua "B" B100m 17.i.17	98	-45.9084	170.127	3.67159	12.5092	3.40704	1	South
460	B024	male	Maungatua "B" B100m 17.i.17	98	-45.9084	170.127	3.55166	12.7491	3.58961	1	South
456	B020	female	Maungatua "C" C100m 17.i.17	95	-45.8988	170.144	4.73247	14.1513	2.99025	1	South
462	B026	male	Maungatua "C" C100m 17.i.17	95	-45.8988	170.144	3.81919	11.5129	3.01449	1	South
461	B025	female	Maungatua "C" C100m 17.i.17	95	-45.8988	170.144	3.92989	12.3985	3.15493	1	South
438	B002	male	Maungatua "C" C100m 17.i.17	95	-45.8988	170.144	4.05904	13.0351	3.21136	1	South
450	B014	female	Maungatua "C" C100m 17.i.17	95	-45.8988	170.144	4.40959	14.8155	3.35983	1	South
457	B021	female	Maungatua "C" C100m 17.i.17	95	-45.8988	170.144	4.60332	15.6365	3.39679	1	South
439	B003	female	Maungatua "C" C100m 17.i.17	95	-45.8988	170.144	4.8524	16.5867	3.41825	1	South
1332	NZAC_notbarcoded_050	female	Unidentified - NZ, FD, Mt Inaccessible, 1036m, 5 Feb 1985, A. Frampton	1036	-45.8813	166.636	3.34025	11.7749	3.52515	1	South
181	A258	female	Grainger 31.x.17	99	-45.8807	170.157	4.80519	14.4527	3.00772	1	South
258	A336	female	Grainger 100m 15.i.18	99	-45.8807	170.157	4.15356	13.1637	3.16927	1	South
280	A358	female	Grainger 100m 15.i.18	99	-45.8807	170.157	4.08881	12.9972	3.17873	1	South
173	A247	male	Grainger 31.x.17	99	-45.8807	170.157	3.67347	11.6976	3.18434	1	South
446	B010	female	Maungatua "E" E100m 17.i.17	105	-45.88	170.157	4.79705	14.6863	3.06154	1	South
458	B022	male	Maungatua "E" E100m 17.i.17	105	-45.88	170.157	3.85609	11.9373	3.09569	1	South
442	B006	male	Maungatua "E" E100m 17.i.17	105	-45.88	170.157	4.36347	13.6347	3.12474	1	South
443	B007	male	Maungatua "E" E100m 17.i.17	105	-45.88	170.157	3.96679	12.4446	3.13721	1	South
452	B016	female	Maungatua "E" E100m 17.i.17	105	-45.88	170.157	4.88007	15.3321	3.14178	1	South
444	B008	female	Maungatua "E" E100m 17.i.17	105	-45.88	170.157	4.6679	15.369	3.29249	1	South
451	B015	male	Maungatua "E" E100m 17.i.17	105	-45.88	170.157	3.72694	12.3247	3.30693	1	South
445	B009	female	Maungatua "E" E100m 17.i.17	105	-45.88	170.157	4.5572	15.4705	3.39474	1	South
216	A295	male	Grainger 200m 15.i.18	188	-45.8786	170.152	3.99814	12.7922	3.19954	1	South
463	B027	female	Maungatua "E" E200m 20.i.17	188	-45.8786	170.152	4.7048	15.2675	3.2451	1	South
245	A323	male	Grainger 200m 15.i.18	188	-45.8786	170.152	3.84829	12.9047	3.35337	1	South
454	B018	female	Maungatua "E" E300m 20.i.17	280	-45.878	170.149	5.08303	15.286	3.00726	1	South
453	B017	male	Maungatua "E" E300m 20.i.17	280	-45.878	170.149	4.22509	13.2196	3.12882	1	South
467	B031	female	Maungatua "E" E500m 31.i.17	497	-45.8755	170.142	5.0738	14.797	2.91636	1	South
464	B028	female	Maungatua "E" E500m 31.i.17	497	-45.8755	170.142	4.90775	15.5351	3.16541	1	South
465	B029	female	Maungatua "E" E500m 31.i.17	497	-45.8755	170.142	4.89852	15.7196	3.20904	1	South
466	B030	male	Maungatua "E" E500m 31.i.17	497	-45.8755	170.142	3.98524	12.7952	3.21065	1	South
1382	NZAC03001970	male	Zelandoperla fen. Tillyardi, 1m, 1f, 5n, NZ/DN, Otago Peninsula, 150m, Greenacres Rd, 25 Sept, 1992, B.H. Patrick	150	-45.873	170.615	5.60166	17.4459	3.11441	1	South
1336	NZAC03001904	male	Zelandoperla fen. Tillyardi, 2m, NZ/DN, MacAndrew Bay, Otago Peninsula, 150m, 2 Dec 1992, B. H. Patrick	150	-45.873	170.615	4.50207	14.5022	3.22122	1	South
1579	OMNZ IV18594	female	New Zealand, DN, Otago Peninsula, 150m, bred larva, Greenacres St, 9 Oct 1992, B. H. Patrick	150	-45.873	170.615	5.57011	18.0123	3.23375	1	South
1383	NZAC03001970	female	Zelandoperla fen. Tillyardi, 1m, 1f, 5n, NZ/DN, Otago Peninsula, 150m, Greenacres Rd, 25 Sept, 1992, B.H. Patrick	150	-45.873	170.615	4.23237	13.8312	3.26795	1	South
1301	NZAC_notbarcoded_023	male	Zelandoperla tillyardi? M, DN, MacAndrews Bay, Greenacres St, 50m, 17 Dec 1992, B. H. Patrick	50	-45.8713	170.606	4.06639	13.3766	3.28956	1	South
1319	NZAC_notbarcoded_040	male	Zelandoperla n sp (like A. cyrene) m DN, Bradford, 120m, & 3 nymphs, 17 Jan 1993, B. H. Patrick	120	-45.8686	170.476	4.12863	14.0693	3.40773	1	South
177	A252	male	Fraisers Gully 31.x.17	157	-45.8628	170.469	4.34137	13.3766	3.0812	1	South
182	A259	male	Fraisers Gully 31.x.17	157	-45.8628	170.469	4.3321	13.4601	3.10707	1	South
184	A263	male	Fraisers Gully 31.x.17	157	-45.8628	170.469	4.51763	14.0909	3.1191	1	South
430	A514	female	ZEL_FRA_03	157	-45.8628	170.469	5.77491	18.0904	3.13259	1	South
433	A517	male	ZEL_FRA_07	157	-45.8628	170.469	4.64022	14.6587	3.15905	1	South
431	A515	male	ZEL_FRA_04	157	-45.8628	170.469	4.31734	14.059	3.25641	1	South
436	A520	male	ZEL_GRA_02	128	-45.8628	170.469	3.71771	12.1494	3.26799	1	South
435	A519	female	ZEL_GRA_01	128	-45.8628	170.469	4.7786	15.6458	3.27413	1	South
185	A264	female	Fraisers Gully 31.x.17	157	-45.8628	170.469	4.49907	15.0464	3.34433	1	South
432	A516	male	ZEL_FRA_06	157	-45.8628	170.469	4.42804	14.8339	3.35	1	South
176	A251	male	Fraisers Gully 31.x.17	157	-45.8628	170.469	3.92393	13.2375	3.37352	1	South
434	A518	male	ZEL_FRA_08	157	-45.8628	170.469	3.91144	13.2196	3.37972	1	South
172	A246	female	Fraisers Gully 31.x.17	157	-45.8628	170.469	5	17.0594	3.41187	1	South
429	A513	male	ZEL_FRA_02	157	-45.8628	170.469	4.16974	14.5664	3.49336	1	South
1373	NZAC03001959	female	Zelandoperla fen, tillyardi, 2m, 1f, 1ex(?), NZ, DN, Fraser's Gully, Dunedin, 200m, 14-15 Oct, 1992, B. H. Patrick	200	-45.8619	170.46	6.07192	18.4632	3.04075	1	South
1374	NZAC03001959	male	Zelandoperla fen, tillyardi, 2m, 1f, 1ex(?), NZ, DN, Fraser's Gully, Dunedin, 200m, 14-15 Oct, 1992, B. H. Patrick	200	-45.8619	170.46	4.78562	14.9567	3.12535	1	South
1311	NZAC_notbarcoded_033	male	Zelandoperla fenestrata 1m, DN, Fraser's Gully, 20 Sept 1992, B. H. Patrick	200	-45.8617	170.46	4.29461	14.3506	3.34155	1	South
406	A488	female	Lee Pool 15.i.18	94	-45.8544	170.167	3.73148	10.6852	2.86352	1	South
339	A418	female	Lee Pool 15.i.18	94	-45.8544	170.167	4.56481	13.4537	2.94726	1	South
403	A484	female	Lee Pool 15.i.18	94	-45.8544	170.167	4.2037	12.537	2.98238	1	South
316	A395	male	Lee Pool 15.i.18	94	-45.8544	170.167	3.77079	11.3309	3.0049	1	South
315	A394	female	Lee Pool 15.i.18	94	-45.8544	170.167	4.9353	14.9076	3.0206	1	South
353	A432	female	Lee Pool 15.i.18	94	-45.8544	170.167	5.12037	15.6296	3.05244	1	South
310	A389	female	Lee Pool 15.i.18	94	-45.8544	170.167	4.88909	14.9353	3.05482	1	South
300	A379	male	Lee Pool 15.i.18	94	-45.8544	170.167	4.02033	12.329	3.06667	1	South
308	A387	female	Lee Pool 15.i.18	94	-45.8544	170.167	4.4085	13.6322	3.09224	1	South
295	A374	female	Lee Pool 15.i.18	94	-45.8544	170.167	4.49168	13.9556	3.107	1	South
301	A380	female	Lee Pool 15.i.18	94	-45.8544	170.167	4.54713	14.3715	3.16057	1	South
294	A373	male	Lee Pool 15.i.18	94	-45.8544	170.167	3.84473	12.2274	3.18029	1	South
296	A375	male	Lee Pool 15.i.18	94	-45.8544	170.167	3.77079	12.5046	3.31618	1	South
311	A390	male	Lee Pool 15.i.18	94	-45.8544	170.167	3.69686	12.5786	3.4025	1	South
1312	NZAC_notbarcoded_035	male	Zelandoperla blunt para m/exuviae (f), 2 nymphs, DN. Flagstaff, 580m stream, 17 Nov 1991, B. H. Patrick	580	-45.84	170.454	3.87967	13.1169	3.38093	1	South
264	A342	male	Nicol's Creek 8.i.18	137	-45.8327	170.5	4.00555	1.49861	0.374134	1	South
246	A324	female	Nicol's Creek 8.i.18	137	-45.8327	170.5	4.49584	14.6994	3.26955	1	South
221	A300	female	Nicol's Creek (DN) 8.i.18	137	-45.8327	170.5	4.35708	14.4311	3.3121	1	South
129	A117	male	Bethune's Gully ? 29.viii.17	115	-45.8325	170.551	4.88909	14.963	3.06049	1	South
130	A118	female	Bethune's Gully 5.ix.17	115	-45.8325	170.551	5.33272	16.6543	3.12305	1	South
1357	NZAC03001932	male	Zelandoperla fen. Tillyardi, 1m, NZ/DN, Nicol's Ck, Dunedin, 140-200m, 6 Oct 1992, B. H. Patrick	170	-45.8322	170.499	4.98617	13.9394	2.79561	1	South
23	A006	female	Leith 22.xi.16	178	-45.8257	170.506	4.71757	14.0481	2.97783	1	South
135	A129	female	Leith 29.viii.17	178	-45.8257	170.506	5.39741	16.0998	2.98288	1	South
20	A003	male	Leith 22.xi.16	178	-45.8257	170.506	4.55021	13.6715	3.0046	1	South
180	A257	female	Leith 13.x.17	178	-45.8257	170.506	5.22263	15.8627	3.0373	1	South
147	A184	female	Leith 13.x.17	178	-45.8257	170.506	5.57514	17.2263	3.08985	1	South
148	A185	male	Leith 13.x.17	178	-45.8257	170.506	4.3692	13.7199	3.14013	1	South
42	A027	male	Leith 22.xi.16	178	-45.8257	170.506	4.34623	13.7918	3.17329	1	South
25	A008	female	Leith 22.xi.16	178	-45.8257	170.506	5.27197	16.773	3.18155	1	South
74	A060	female	Leith 22.xi.16	178	-45.8257	170.506	4.78556	15.3975	3.21749	1	South
40	A025	female	Leith 22.xi.16	178	-45.8257	170.506	5.07845	16.5481	3.2585	1	South
21	A004	female	Leith 22.xi.16	178	-45.8257	170.506	4.92155	16.4017	3.33262	1	South
38	A023	male	Leith 22.xi.16	178	-45.8257	170.506	4.14226	13.8964	3.3548	1	South
41	A026	female	Leith 22.xi.16	178	-45.8257	170.506	5.08368	17.0764	3.35905	1	South
39	A024	male	Leith 22.xi.16	178	-45.8257	170.506	4.06381	13.6977	3.37066	1	South
18	A001	male	Leith 22.xi.16	178	-45.8257	170.506	4.06904	13.7291	3.37404	1	South
55	A041	male	Leith 22.xi.16	178	-45.8257	170.506	3.83891	13.2531	3.45232	1	South
22	A005	male	Leith 22.xi.16	178	-45.8257	170.506	3.98536	13.7971	3.46194	1	South
1586	OMNZ IV18613	male	New Zealand, DN, Leith Valley, 200m, 28 Oct 1992, B. H. Patrick	200	-45.824	170.506	4.89985	14.7304	3.00629	1	South
731	IV7265	male	Zelandoperla tillyardi holotype male DN Leith Saddle 200 m 13 Sept. 1995 B H Patrick	200	-45.8231	170.506	4.83323	14.8514	3.07277	1	South
897	MIM111	male	Water of Leith	252	-45.82	170.51	4.51796	12.9017	2.85565	1	South
1173	MIM596	male	Water of Leith	252	-45.82	170.51	4.75701	13.8318	2.90766	1	South
1133	MIM556	female	Water of Leith	252	-45.82	170.51	5.4486	15.9065	2.91938	1	South
1120	MIM543	female	Water of Leith	252	-45.82	170.51	5.01869	14.6729	2.92365	1	South
971	MIM376	male	Water of Leith	252	-45.82	170.51	4.22932	12.4154	2.93556	1	South
1127	MIM550	male	Water of Leith	252	-45.82	170.51	4.45794	13.1308	2.94549	1	South
890	MIM104	female	Water of Leith	252	-45.82	170.51	5.17013	15.3497	2.96892	1	South
1009	MIM414	male	Water of Leith	252	-45.82	170.51	4.22932	12.5846	2.97556	1	South
1083	MIM501	male	Water of Leith	252	-45.82	170.51	4.34783	12.949	2.97826	1	South
1259	MIM683	male	Water of Leith	252	-45.82	170.51	4.20019	12.5257	2.98218	1	South
946	MIM348	male	Water of Leith	252	-45.82	170.51	4.23872	12.6598	2.9867	1	South
1077	MIM494	female	Water of Leith	252	-45.82	170.51	4.60302	13.8091	3	1	South
1096	MIM518	female	Water of Leith	252	-45.82	170.51	5.09452	15.293	3.00186	1	South
1044	MIM458	female	Water of Leith	252	-45.82	170.51	4.60302	13.8185	3.00205	1	South
1123	MIM546	male	Water of Leith	252	-45.82	170.51	4.50467	13.5794	3.01452	1	South
1230	MIM653	male	Water of Leith	252	-45.82	170.51	4.4247	13.3489	3.01691	1	South
1098	MIM520	female	Water of Leith	252	-45.82	170.51	5.04726	15.2363	3.01873	1	South
1181	MIM604	female	Water of Leith	252	-45.82	170.51	4.44341	13.4331	3.02316	1	South
1079	MIM496	female	Water of Leith	252	-45.82	170.51	4.4518	13.4783	3.0276	1	South
1266	MIM690	male	Water of Leith	252	-45.82	170.51	3.96632	12.0206	3.03066	1	South
974	MIM379	female	Water of Leith	252	-45.82	170.51	4.81203	14.5865	3.03125	1	South
1177	MIM600	male	Water of Leith	252	-45.82	170.51	4.5276	13.7792	3.04339	1	South
930	MIM330	male	Water of Leith	252	-45.82	170.51	4.38318	13.3458	3.04478	1	South
1078	MIM495	female	Water of Leith	252	-45.82	170.51	4.61248	14.0548	3.04713	1	South
1243	MIM666	male	Water of Leith	252	-45.82	170.51	4.15341	12.666	3.04955	1	South
1163	MIM586	male	Water of Leith	252	-45.82	170.51	4.5514	13.8879	3.05133	1	South
1130	MIM553	male	Water of Leith	252	-45.82	170.51	4.65421	14.2056	3.05221	1	South
964	MIM368	male	Water of Leith	252	-45.82	170.51	4.09006	12.4953	3.05505	1	South
1245	MIM668	male	Water of Leith	252	-45.82	170.51	4.68662	14.3312	3.05788	1	South
1227	MIM650	female	Water of Leith	252	-45.82	170.51	4.67727	14.3031	3.058	1	South
1102	MIM524	male	Water of Leith	252	-45.82	170.51	4.81308	14.729	3.06019	1	South
908	MIM308	female	Water of Leith	252	-45.82	170.51	5.1028	15.6262	3.06227	1	South
899	MIM113	female	Water of Leith	252	-45.82	170.51	5.56711	17.051	3.06282	1	South
1166	MIM589	female	Water of Leith	252	-45.82	170.51	5.48598	16.8224	3.06644	1	South
969	MIM374	female	Water of Leith	252	-45.82	170.51	4.75564	14.5959	3.06917	1	South
1231	MIM654	female	Water of Leith	252	-45.82	170.51	5.18241	15.9214	3.0722	1	South
945	MIM347	male	Water of Leith	252	-45.82	170.51	4.18233	12.8665	3.0764	1	South
1264	MIM688	female	Water of Leith	252	-45.82	170.51	4.48082	13.7979	3.07933	1	South
999	MIM404	female	Water of Leith	252	-45.82	170.51	4.9718	15.3102	3.0794	1	South
1205	MIM628	male	Water of Leith	252	-45.82	170.51	4.45276	13.7138	3.07983	1	South
1211	MIM634	male	Water of Leith	252	-45.82	170.51	4.43405	13.6576	3.08017	1	South
929	MIM329	male	Water of Leith	252	-45.82	170.51	4.18692	12.8972	3.08036	1	South
900	MIM114	female	Water of Leith	252	-45.82	170.51	5.05671	15.5766	3.08037	1	South
1254	MIM678	female	Water of Leith	252	-45.82	170.51	4.90178	15.1076	3.08206	1	South
891	MIM105	male	Water of Leith	252	-45.82	170.51	4.13043	12.7505	3.08696	1	South
933	MIM335	male	Water of Leith	252	-45.82	170.51	4.16353	12.8571	3.08804	1	South
943	MIM345	female	Water of Leith	252	-45.82	170.51	4.79323	14.812	3.0902	1	South
1049	MIM463	female	Water of Leith	252	-45.82	170.51	4.63138	14.3195	3.09184	1	South
1235	MIM658	female	Water of Leith	252	-45.82	170.51	4.88307	15.0982	3.09195	1	South
1263	MIM687	female	Water of Leith	252	-45.82	170.51	4.78017	14.8082	3.09785	1	South
927	MIM327	female	Water of Leith	252	-45.82	170.51	5.00935	15.5234	3.09888	1	South
1161	MIM584	male	Water of Leith	252	-45.82	170.51	3.72897	11.5607	3.10025	1	South
1122	MIM545	female	Water of Leith	252	-45.82	170.51	5.65421	17.5327	3.10083	1	South
967	MIM372	male	Water of Leith	252	-45.82	170.51	4.09774	12.7068	3.10092	1	South
1073	MIM489	female	Water of Leith	252	-45.82	170.51	4.75425	14.7448	3.10139	1	South
1091	MIM513	female	Water of Leith	252	-45.82	170.51	5.10397	15.8412	3.1037	1	South
1031	MIM440	female	Water of Leith	252	-45.82	170.51	4.40789	13.6842	3.10448	1	South
973	MIM378	female	Water of Leith	252	-45.82	170.51	4.64286	14.4173	3.10526	1	South
979	MIM384	male	Water of Leith	252	-45.82	170.51	4.15572	12.9081	3.10609	1	South
1135	MIM558	male	Water of Leith	252	-45.82	170.51	4.45794	13.8505	3.10692	1	South
1225	MIM648	male	Water of Leith	252	-45.82	170.51	3.83536	11.9177	3.10732	1	South
1152	MIM575	female	Water of Leith	252	-45.82	170.51	5.18692	16.1215	3.10811	1	South
970	MIM375	male	Water of Leith	252	-45.82	170.51	3.93797	12.2462	3.10979	1	South
1162	MIM585	female	Water of Leith	252	-45.82	170.51	5.16822	16.0841	3.11212	1	South
1118	MIM541	female	Water of Leith	252	-45.82	170.51	5.31776	16.5514	3.11248	1	South
1115	MIM538	female	Water of Leith	252	-45.82	170.51	5.37383	16.7664	3.12	1	South
1145	MIM568	female	Water of Leith	252	-45.82	170.51	5.03738	15.729	3.12245	1	South
1213	MIM636	male	Water of Leith	252	-45.82	170.51	4.12535	12.8812	3.12245	1	South
1159	MIM582	female	Water of Leith	252	-45.82	170.51	4.94393	15.4393	3.12287	1	South
1180	MIM603	male	Water of Leith	252	-45.82	170.51	3.9102	12.217	3.1244	1	South
1226	MIM649	male	Water of Leith	252	-45.82	170.51	4.26567	13.3302	3.125	1	South
1196	MIM619	male	Water of Leith	252	-45.82	170.51	4.19083	13.0964	3.125	1	South
1062	MIM477	female	Water of Leith	252	-45.82	170.51	4.67864	14.6219	3.12525	1	South
1240	MIM663	male	Water of Leith	252	-45.82	170.51	4.03181	12.6099	3.12761	1	South
944	MIM346	female	Water of Leith	252	-45.82	170.51	4.40789	13.7876	3.12793	1	South
1218	MIM641	female	Water of Leith	252	-45.82	170.51	5.07016	15.8653	3.12915	1	South
903	MIM303	male	Water of Leith	252	-45.82	170.51	4.02804	12.6168	3.13225	1	South
1150	MIM573	male	Water of Leith	252	-45.82	170.51	4.41121	13.8224	3.13347	1	South
1063	MIM478	female	Water of Leith	252	-45.82	170.51	4.78261	14.9905	3.13439	1	South
955	MIM359	female	Water of Leith	252	-45.82	170.51	4.90619	15.4034	3.13958	1	South
1216	MIM639	female	Water of Leith	252	-45.82	170.51	5.21048	16.3611	3.14004	1	South
1272	MIM696	female	Water of Leith	252	-45.82	170.51	4.98597	15.6595	3.14071	1	South
1066	MIM482	male	Water of Leith	252	-45.82	170.51	4.08318	12.8261	3.1412	1	South
892	MIM106	female	Water of Leith	252	-45.82	170.51	5.64272	17.7316	3.14238	1	South
1202	MIM625	male	Water of Leith	252	-45.82	170.51	4.5276	14.2283	3.14256	1	South
931	MIM331	female	Water of Leith	252	-45.82	170.51	4.98131	15.6542	3.14259	1	South
1125	MIM548	male	Water of Leith	252	-45.82	170.51	4.57009	14.3645	3.14315	1	South
1169	MIM592	male	Water of Leith	252	-45.82	170.51	4.42056	13.8972	3.14376	1	South
1208	MIM631	female	Water of Leith	252	-45.82	170.51	5.40692	17.0065	3.14533	1	South
1070	MIM486	male	Water of Leith	252	-45.82	170.51	3.82798	12.051	3.14815	1	South
1081	MIM499	female	Water of Leith	252	-45.82	170.51	4.64083	14.6125	3.14868	1	South
1155	MIM578	female	Water of Leith	252	-45.82	170.51	4.76636	15.028	3.15294	1	South
1160	MIM583	female	Water of Leith	252	-45.82	170.51	5	15.7664	3.15327	1	South
1178	MIM601	female	Water of Leith	252	-45.82	170.51	5.0421	15.9027	3.15399	1	South
1076	MIM492	female	Water of Leith	252	-45.82	170.51	4.40454	13.8941	3.15451	1	South
1034	MIM443	female	Water of Leith	252	-45.82	170.51	4.69925	14.8308	3.156	1	South
1239	MIM662	male	Water of Leith	252	-45.82	170.51	4.06922	12.8438	3.15632	1	South
1054	MIM468	male	Water of Leith	252	-45.82	170.51	3.76181	11.8809	3.15829	1	South
1022	MIM429	male	Water of Leith	252	-45.82	170.51	4.03195	12.735	3.15851	1	South
1050	MIM464	female	Water of Leith	252	-45.82	170.51	4.73535	14.9622	3.15968	1	South
1182	MIM605	female	Water of Leith	252	-45.82	170.51	4.7521	15.0327	3.16339	1	South
1248	MIM671	male	Water of Leith	252	-45.82	170.51	4.22825	13.377	3.16372	1	South
1053	MIM467	female	Water of Leith	252	-45.82	170.51	4.60302	14.5652	3.16427	1	South
1246	MIM669	male	Water of Leith	252	-45.82	170.51	3.9102	12.3761	3.16507	1	South
1261	MIM685	female	Water of Leith	252	-45.82	170.51	4.86436	15.3976	3.16538	1	South
1149	MIM572	female	Water of Leith	252	-45.82	170.51	4.8972	15.5047	3.16603	1	South
1141	MIM564	female	Water of Leith	252	-45.82	170.51	5.28972	16.7477	3.16608	1	South
1144	MIM567	female	Water of Leith	252	-45.82	170.51	5.02804	15.9252	3.16729	1	South
1142	MIM565	male	Water of Leith	252	-45.82	170.51	4.57944	14.5047	3.16735	1	South
888	MIM102	female	Water of Leith	252	-45.82	170.51	4.93384	15.6333	3.16858	1	South
1223	MIM646	female	Water of Leith	252	-45.82	170.51	5.21048	16.5108	3.16876	1	South
1154	MIM577	male	Water of Leith	252	-45.82	170.51	4.03738	12.7944	3.16898	1	South
1153	MIM576	male	Water of Leith	252	-45.82	170.51	4.28972	13.5981	3.16993	1	South
1002	MIM407	female	Water of Leith	252	-45.82	170.51	4.68985	14.8684	3.17034	1	South
1109	MIM532	female	Water of Leith	252	-45.82	170.51	5.27103	16.7383	3.17553	1	South
887	MIM101	male	Water of Leith	252	-45.82	170.51	4.34783	13.8091	3.17609	1	South
1015	MIM422	female	Water of Leith	252	-45.82	170.51	4.79362	15.2251	3.17613	1	South
1165	MIM588	female	Water of Leith	252	-45.82	170.51	5.09346	16.1776	3.17615	1	South
923	MIM323	female	Water of Leith	252	-45.82	170.51	4.83178	15.3551	3.17795	1	South
1095	MIM517	female	Water of Leith	252	-45.82	170.51	4.93384	15.6805	3.17816	1	South
1274	MIM698	female	Water of Leith	252	-45.82	170.51	4.60243	14.6305	3.17886	1	South
1244	MIM667	male	Water of Leith	252	-45.82	170.51	4.12535	13.1151	3.17914	1	South
1188	MIM611	male	Water of Leith	252	-45.82	170.51	4.30309	13.6857	3.18043	1	South
1055	MIM469	female	Water of Leith	252	-45.82	170.51	4.52741	14.4045	3.18163	1	South
1212	MIM635	male	Water of Leith	252	-45.82	170.51	4.10664	13.0683	3.18223	1	South
1151	MIM574	female	Water of Leith	252	-45.82	170.51	4.86916	15.5047	3.18426	1	South
1198	MIM621	male	Water of Leith	252	-45.82	170.51	4.07858	12.9935	3.18578	1	South
1185	MIM608	female	Water of Leith	252	-45.82	170.51	5.07951	16.1833	3.186	1	South
1094	MIM516	male	Water of Leith	252	-45.82	170.51	3.98866	12.7127	3.1872	1	South
1175	MIM598	male	Water of Leith	252	-45.82	170.51	4.39663	14.0131	3.18723	1	South
1237	MIM660	male	Water of Leith	252	-45.82	170.51	3.8073	12.1422	3.18919	1	South
1121	MIM544	male	Water of Leith	252	-45.82	170.51	4.28037	13.6542	3.18996	1	South
962	MIM366	male	Water of Leith	252	-45.82	170.51	4.39024	14.0056	3.19017	1	South
1056	MIM470	female	Water of Leith	252	-45.82	170.51	4.93384	15.7467	3.19157	1	South
1004	MIM409	male	Water of Leith	252	-45.82	170.51	4.11654	13.1391	3.19178	1	South
1143	MIM566	female	Water of Leith	252	-45.82	170.51	4.84112	15.4579	3.19305	1	South
1017	MIM424	male	Water of Leith	252	-45.82	170.51	3.7312	11.9173	3.19395	1	South
977	MIM382	female	Water of Leith	252	-45.82	170.51	5.07505	16.2101	3.19409	1	South
902	MIM302	female	Water of Leith	252	-45.82	170.51	4.8972	15.6449	3.19466	1	South
1146	MIM569	female	Water of Leith	252	-45.82	170.51	4.79439	15.3178	3.19493	1	South
1111	MIM534	female	Water of Leith	252	-45.82	170.51	4.85981	15.5327	3.19615	1	South
909	MIM309	male	Water of Leith	252	-45.82	170.51	4.01869	12.8505	3.19767	1	South
937	MIM339	male	Water of Leith	252	-45.82	170.51	4.02256	12.8665	3.1986	1	South
1060	MIM475	male	Water of Leith	252	-45.82	170.51	3.9414	12.6087	3.19904	1	South
1058	MIM473	female	Water of Leith	252	-45.82	170.51	4.69754	15.0284	3.1992	1	South
1232	MIM655	female	Water of Leith	252	-45.82	170.51	5.01403	16.0524	3.20149	1	South
1224	MIM647	female	Water of Leith	252	-45.82	170.51	4.78017	15.304	3.20157	1	South
998	MIM403	male	Water of Leith	252	-45.82	170.51	3.94737	12.6504	3.20476	1	South
1038	MIM451	female	Water of Leith	252	-45.82	170.51	4.99055	16.0019	3.20644	1	South
1045	MIM459	female	Water of Leith	252	-45.82	170.51	5.06616	16.2476	3.20709	1	South
956	MIM360	male	Water of Leith	252	-45.82	170.51	4.34334	13.94	3.2095	1	South
980	MIM385	male	Water of Leith	252	-45.82	170.51	3.93996	12.6454	3.20952	1	South
995	MIM400	male	Water of Leith	252	-45.82	170.51	3.75235	12.045	3.21	1	South
1190	MIM613	male	Water of Leith	252	-45.82	170.51	3.64827	11.7119	3.21026	1	South
1229	MIM652	male	Water of Leith	252	-45.82	170.51	3.9102	12.5538	3.21053	1	South
1065	MIM481	female	Water of Leith	252	-45.82	170.51	4.62193	14.8393	3.21063	1	South
1074	MIM490	female	Water of Leith	252	-45.82	170.51	5.06616	16.2665	3.21082	1	South
1238	MIM661	female	Water of Leith	252	-45.82	170.51	4.59308	14.7521	3.21181	1	South
1139	MIM562	female	Water of Leith	252	-45.82	170.51	5.20561	16.729	3.21364	1	South
1257	MIM681	male	Water of Leith	252	-45.82	170.51	4.10664	13.1993	3.21412	1	South
1032	MIM441	male	Water of Leith	252	-45.82	170.51	4.15414	13.3553	3.21493	1	South
942	MIM344	female	Water of Leith	252	-45.82	170.51	4.63346	14.8966	3.21501	1	South
1258	MIM682	female	Water of Leith	252	-45.82	170.51	4.48082	14.406	3.21503	1	South
957	MIM361	male	Water of Leith	252	-45.82	170.51	3.81801	12.2795	3.21622	1	South
1129	MIM552	male	Water of Leith	252	-45.82	170.51	4.57944	14.729	3.21633	1	South
960	MIM364	female	Water of Leith	252	-45.82	170.51	4.87805	15.7036	3.21923	1	South
1265	MIM689	female	Water of Leith	252	-45.82	170.51	4.43405	14.275	3.21941	1	South
1249	MIM672	male	Water of Leith	252	-45.82	170.51	3.87278	12.4696	3.21981	1	South
906	MIM306	female	Water of Leith	252	-45.82	170.51	5.05607	16.2804	3.21996	1	South
1269	MIM693	male	Water of Leith	252	-45.82	170.51	3.98503	12.8344	3.22066	1	South
934	MIM336	male	Water of Leith	252	-45.82	170.51	4.08835	13.1673	3.22069	1	South
1140	MIM563	male	Water of Leith	252	-45.82	170.51	4.2243	13.6075	3.22124	1	South
1075	MIM491	male	Water of Leith	252	-45.82	170.51	3.58223	11.5406	3.22164	1	South
991	MIM396	female	Water of Leith	252	-45.82	170.51	4.94371	15.9287	3.22201	1	South
1088	MIM509	male	Water of Leith	252	-45.82	170.51	3.89414	12.552	3.2233	1	South
1103	MIM525	male	Water of Leith	252	-45.82	170.51	4.59813	14.8224	3.22358	1	South
1064	MIM479	male	Water of Leith	252	-45.82	170.51	4.03592	13.0151	3.22482	1	South
1197	MIM620	female	Water of Leith	252	-45.82	170.51	5.11693	16.5014	3.22486	1	South
972	MIM377	female	Water of Leith	252	-45.82	170.51	4.59586	14.8214	3.22495	1	South
1113	MIM536	female	Water of Leith	252	-45.82	170.51	5.14953	16.6075	3.22505	1	South
1170	MIM593	female	Water of Leith	252	-45.82	170.51	5.05607	16.3271	3.22921	1	South
896	MIM110	male	Water of Leith	252	-45.82	170.51	4.15879	13.431	3.22955	1	South
1110	MIM533	female	Water of Leith	252	-45.82	170.51	5.37383	17.3551	3.22957	1	South
1268	MIM692	male	Water of Leith	252	-45.82	170.51	4.08793	13.2086	3.23112	1	South
1147	MIM570	male	Water of Leith	252	-45.82	170.51	4.28037	13.8318	3.23144	1	South
1104	MIM526	female	Water of Leith	252	-45.82	170.51	5.16822	16.7009	3.23146	1	South
1106	MIM528	male	Water of Leith	252	-45.82	170.51	4.07477	13.1776	3.23394	1	South
1048	MIM462	female	Water of Leith	252	-45.82	170.51	4.92439	15.9263	3.23417	1	South
1136	MIM559	female	Water of Leith	252	-45.82	170.51	4.71963	15.271	3.23564	1	South
912	MIM312	female	Water of Leith	252	-45.82	170.51	4.90654	15.8785	3.23619	1	South
939	MIM341	male	Water of Leith	252	-45.82	170.51	3.90977	12.6598	3.23798	1	South
940	MIM342	female	Water of Leith	252	-45.82	170.51	4.80263	15.5639	3.2407	1	South
1107	MIM529	female	Water of Leith	252	-45.82	170.51	5.42991	17.6075	3.24269	1	South
894	MIM108	male	Water of Leith	252	-45.82	170.51	4.12098	13.3648	3.24312	1	South
893	MIM107	female	Water of Leith	252	-45.82	170.51	5.35917	17.3819	3.24339	1	South
1215	MIM638	female	Water of Leith	252	-45.82	170.51	4.92984	15.9963	3.24478	1	South
1046	MIM460	female	Water of Leith	252	-45.82	170.51	4.7448	15.397	3.24502	1	South
954	MIM358	female	Water of Leith	252	-45.82	170.51	4.78424	15.5347	3.24706	1	South
916	MIM316	male	Water of Leith	252	-45.82	170.51	3.92523	12.7477	3.24762	1	South
1124	MIM547	female	Water of Leith	252	-45.82	170.51	5.15888	16.757	3.24819	1	South
1195	MIM618	male	Water of Leith	252	-45.82	170.51	4.10664	13.3396	3.24829	1	South
965	MIM369	male	Water of Leith	252	-45.82	170.51	4.02439	13.0769	3.24942	1	South
1020	MIM427	female	Water of Leith	252	-45.82	170.51	4.77444	15.5169	3.25	1	South
1087	MIM508	female	Water of Leith	252	-45.82	170.51	4.67864	15.2079	3.25051	1	South
1067	MIM483	male	Water of Leith	252	-45.82	170.51	3.99811	12.9962	3.25059	1	South
1047	MIM461	male	Water of Leith	252	-45.82	170.51	3.9225	12.7505	3.2506	1	South
915	MIM315	female	Water of Leith	252	-45.82	170.51	4.75701	15.4673	3.25147	1	South
1131	MIM554	male	Water of Leith	252	-45.82	170.51	4.20561	13.6822	3.25333	1	South
913	MIM313	female	Water of Leith	252	-45.82	170.51	3.8785	12.6262	3.25542	1	South
1001	MIM406	male	Water of Leith	252	-45.82	170.51	4.15414	13.5244	3.25566	1	South
922	MIM322	female	Water of Leith	252	-45.82	170.51	5.21495	16.9813	3.25627	1	South
1097	MIM519	male	Water of Leith	252	-45.82	170.51	3.76181	12.2495	3.25628	1	South
910	MIM310	female	Water of Leith	252	-45.82	170.51	5.14019	16.7383	3.25636	1	South
936	MIM338	female	Water of Leith	252	-45.82	170.51	4.53008	14.7556	3.25726	1	South
938	MIM340	female	Water of Leith	252	-45.82	170.51	4.59586	14.9718	3.25767	1	South
1100	MIM522	male	Water of Leith	252	-45.82	170.51	4.43925	14.4673	3.25895	1	South
917	MIM317	male	Water of Leith	252	-45.82	170.51	3.79439	12.3738	3.26108	1	South
1006	MIM411	female	Water of Leith	252	-45.82	170.51	4.77444	15.5733	3.26181	1	South
1206	MIM629	female	Water of Leith	252	-45.82	170.51	5.03274	16.4172	3.26208	1	South
1192	MIM615	male	Water of Leith	252	-45.82	170.51	3.95697	12.9093	3.26241	1	South
1164	MIM587	female	Water of Leith	252	-45.82	170.51	5.27103	17.1963	3.26241	1	South
1168	MIM591	female	Water of Leith	252	-45.82	170.51	4.81308	15.7103	3.26408	1	South
1209	MIM632	male	Water of Leith	252	-45.82	170.51	3.78859	12.3667	3.2642	1	South
901	MIM301	female	Water of Leith	252	-45.82	170.51	4.86916	15.8972	3.26488	1	South
1187	MIM610	female	Water of Leith	252	-45.82	170.51	5.15435	16.8288	3.26497	1	South
921	MIM321	female	Water of Leith	252	-45.82	170.51	4.68224	15.2897	3.26547	1	South
1200	MIM623	female	Water of Leith	252	-45.82	170.51	4.72404	15.435	3.26733	1	South
1203	MIM626	male	Water of Leith	252	-45.82	170.51	4.02245	13.1431	3.26744	1	South
1116	MIM539	female	Water of Leith	252	-45.82	170.51	4.81308	15.729	3.26796	1	South
1241	MIM664	female	Water of Leith	252	-45.82	170.51	5.0608	16.5482	3.26987	1	South
987	MIM392	female	Water of Leith	252	-45.82	170.51	4.56848	14.9437	3.27105	1	South
1191	MIM614	male	Water of Leith	252	-45.82	170.51	4.17212	13.6483	3.2713	1	South
975	MIM380	female	Water of Leith	252	-45.82	170.51	4.62477	15.1501	3.27586	1	South
1072	MIM488	female	Water of Leith	252	-45.82	170.51	4.52741	14.8393	3.27766	1	South
889	MIM103	male	Water of Leith	252	-45.82	170.51	4.80151	15.7561	3.2815	1	South
1207	MIM630	male	Water of Leith	252	-45.82	170.51	4.18148	13.7231	3.28188	1	South
905	MIM305	female	Water of Leith	252	-45.82	170.51	4.97196	16.3178	3.28195	1	South
1137	MIM560	female	Water of Leith	252	-45.82	170.51	5.16822	16.9813	3.28571	1	South
1217	MIM640	female	Water of Leith	252	-45.82	170.51	4.79888	15.7811	3.2885	1	South
950	MIM352	female	Water of Leith	252	-45.82	170.51	4.77486	15.7036	3.2888	1	South
1025	MIM434	female	Water of Leith	252	-45.82	170.51	4.59586	15.1222	3.29039	1	South
1090	MIM511	female	Water of Leith	252	-45.82	170.51	5.11342	16.8336	3.29205	1	South
1052	MIM466	female	Water of Leith	252	-45.82	170.51	4.82042	15.8696	3.29216	1	South
925	MIM325	female	Water of Leith	252	-45.82	170.51	4.70093	15.4766	3.29225	1	South
1210	MIM633	male	Water of Leith	252	-45.82	170.51	4.13471	13.6296	3.29638	1	South
1183	MIM606	male	Water of Leith	252	-45.82	170.51	4.03181	13.2928	3.29698	1	South
1008	MIM413	female	Water of Leith	252	-45.82	170.51	4.3703	14.4173	3.29892	1	South
1171	MIM594	male	Water of Leith	252	-45.82	170.51	4.05607	13.3832	3.29954	1	South
1156	MIM579	male	Water of Leith	252	-45.82	170.51	4.25234	14.0374	3.3011	1	South
984	MIM389	male	Water of Leith	252	-45.82	170.51	4.01501	13.2552	3.3014	1	South
1014	MIM421	male	Water of Leith	252	-45.82	170.51	3.73358	12.3358	3.30402	1	South
1128	MIM551	female	Water of Leith	252	-45.82	170.51	5.1028	16.8598	3.30403	1	South
1093	MIM515	female	Water of Leith	252	-45.82	170.51	5.31191	17.552	3.30427	1	South
1007	MIM412	male	Water of Leith	252	-45.82	170.51	3.7594	12.4248	3.305	1	South
1222	MIM645	female	Water of Leith	252	-45.82	170.51	4.59308	15.1824	3.3055	1	South
1085	MIM506	female	Water of Leith	252	-45.82	170.51	4.41399	14.5936	3.30621	1	South
1157	MIM580	male	Water of Leith	252	-45.82	170.51	4.17757	13.8131	3.30649	1	South
966	MIM370	male	Water of Leith	252	-45.82	170.51	3.8743	12.8143	3.30751	1	South
941	MIM343	male	Water of Leith	252	-45.82	170.51	3.80639	12.594	3.30864	1	South
1092	MIM514	female	Water of Leith	252	-45.82	170.51	4.70699	15.5766	3.30924	1	South
1247	MIM670	female	Water of Leith	252	-45.82	170.51	4.49018	14.8644	3.31042	1	South
1061	MIM476	male	Water of Leith	252	-45.82	170.51	3.90359	12.9301	3.31235	1	South
1082	MIM500	male	Water of Leith	252	-45.82	170.51	3.67675	12.1834	3.31362	1	South
1000	MIM405	female	Water of Leith	252	-45.82	170.51	4.34211	14.3891	3.31385	1	South
952	MIM354	male	Water of Leith	252	-45.82	170.51	4.03377	13.3677	3.31395	1	South
1194	MIM617	male	Water of Leith	252	-45.82	170.51	3.87278	12.8344	3.31401	1	South
1220	MIM643	female	Water of Leith	252	-45.82	170.51	5.09822	16.9036	3.3156	1	South
1199	MIM622	male	Water of Leith	252	-45.82	170.51	3.88213	12.8718	3.31566	1	South
1105	MIM527	female	Water of Leith	252	-45.82	170.51	5.23364	17.3645	3.31786	1	South
1099	MIM521	male	Water of Leith	252	-45.82	170.51	4.18692	13.8972	3.3192	1	South
1251	MIM674	male	Water of Leith	252	-45.82	170.51	3.88213	12.8906	3.32048	1	South
1057	MIM472	female	Water of Leith	252	-45.82	170.51	4.63138	15.3875	3.32245	1	South
907	MIM307	female	Water of Leith	252	-45.82	170.51	5.1215	17.0187	3.32299	1	South
1250	MIM673	male	Water of Leith	252	-45.82	170.51	3.66698	12.1983	3.32653	1	South
920	MIM320	male	Water of Leith	252	-45.82	170.51	3.99065	13.2804	3.32787	1	South
1119	MIM542	male	Water of Leith	252	-45.82	170.51	4.1028	13.6542	3.32802	1	South
1084	MIM505	female	Water of Leith	252	-45.82	170.51	4.66919	15.5482	3.32996	1	South
1186	MIM609	male	Water of Leith	252	-45.82	170.51	4.05987	13.5267	3.3318	1	South
1158	MIM581	male	Water of Leith	252	-45.82	170.51	4.16822	13.8879	3.33184	1	South
1172	MIM595	female	Water of Leith	252	-45.82	170.51	4.70093	15.6636	3.33201	1	South
1179	MIM602	female	Water of Leith	252	-45.82	170.51	4.82694	16.0898	3.33333	1	South
1262	MIM686	male	Water of Leith	252	-45.82	170.51	4.00374	13.3489	3.33411	1	South
1176	MIM599	female	Water of Leith	252	-45.82	170.51	4.79888	16.0056	3.33528	1	South
1138	MIM561	male	Water of Leith	252	-45.82	170.51	4.37383	14.5888	3.33547	1	South
1255	MIM679	male	Water of Leith	252	-45.82	170.51	3.87278	12.9186	3.33575	1	South
1012	MIM419	male	Water of Leith	252	-45.82	170.51	3.7242	12.4296	3.33753	1	South
1267	MIM691	female	Water of Leith	252	-45.82	170.51	4.59308	15.3321	3.33809	1	South
1003	MIM408	male	Water of Leith	252	-45.82	170.51	3.58083	11.9549	3.33858	1	South
895	MIM109	female	Water of Leith	252	-45.82	170.51	5.07561	16.9471	3.33892	1	South
1114	MIM537	male	Water of Leith	252	-45.82	170.51	4.20561	14.0467	3.34	1	South
985	MIM390	male	Water of Leith	252	-45.82	170.51	3.76173	12.5891	3.34663	1	South
1071	MIM487	female	Water of Leith	252	-45.82	170.51	4.79206	16.0397	3.34714	1	South
1024	MIM433	female	Water of Leith	252	-45.82	170.51	4.86842	16.297	3.34749	1	South
918	MIM318	male	Water of Leith	252	-45.82	170.51	4.09346	13.7103	3.34932	1	South
1033	MIM442	female	Water of Leith	252	-45.82	170.51	4.59586	15.3947	3.34969	1	South
1016	MIM423	female	Water of Leith	252	-45.82	170.51	4.53096	15.1782	3.3499	1	South
1069	MIM485	female	Water of Leith	252	-45.82	170.51	4.60302	15.4253	3.35113	1	South
983	MIM388	male	Water of Leith	252	-45.82	170.51	3.63039	12.167	3.35142	1	South
1101	MIM523	female	Water of Leith	252	-45.82	170.51	4.82243	16.1776	3.35465	1	South
1214	MIM637	male	Water of Leith	252	-45.82	170.51	4.09729	13.7512	3.35616	1	South
1080	MIM497	female	Water of Leith	252	-45.82	170.51	4.64083	15.5766	3.35642	1	South
963	MIM367	female	Water of Leith	252	-45.82	170.51	4.20263	14.1088	3.35714	1	South
1148	MIM571	female	Water of Leith	252	-45.82	170.51	4.73832	15.9159	3.35897	1	South
1027	MIM436	male	Water of Leith	252	-45.82	170.51	3.81579	12.8195	3.35961	1	South
978	MIM383	female	Water of Leith	252	-45.82	170.51	4.68105	15.7411	3.36273	1	South
1108	MIM531	male	Water of Leith	252	-45.82	170.51	4.1215	13.8598	3.36281	1	South
1189	MIM612	male	Water of Leith	252	-45.82	170.51	4.17212	14.0318	3.36323	1	South
982	MIM387	female	Water of Leith	252	-45.82	170.51	4.43715	14.925	3.36364	1	South
1011	MIM418	male	Water of Leith	252	-45.82	170.51	3.80863	12.8143	3.36453	1	South
1134	MIM557	female	Water of Leith	252	-45.82	170.51	4.70093	15.8224	3.36581	1	South
914	MIM314	male	Water of Leith	252	-45.82	170.51	4.08411	13.7477	3.36613	1	South
1005	MIM410	male	Water of Leith	252	-45.82	170.51	3.51504	11.8327	3.36631	1	South
1059	MIM474	male	Water of Leith	252	-45.82	170.51	4.01701	13.5255	3.36706	1	South
1018	MIM425	female	Water of Leith	252	-45.82	170.51	4.62406	15.5733	3.36789	1	South
924	MIM324	male	Water of Leith	252	-45.82	170.51	3.82243	12.8879	3.37164	1	South
992	MIM397	female	Water of Leith	252	-45.82	170.51	4.45591	15.0281	3.37263	1	South
1193	MIM616	male	Water of Leith	252	-45.82	170.51	3.86342	13.0309	3.37288	1	South
959	MIM363	female	Water of Leith	252	-45.82	170.51	4.62477	15.6004	3.37323	1	South
1112	MIM535	female	Water of Leith	252	-45.82	170.51	5	16.8692	3.37383	1	South
1242	MIM665	female	Water of Leith	252	-45.82	170.51	4.87371	16.4453	3.37428	1	South
932	MIM334	male	Water of Leith	252	-45.82	170.51	3.84398	12.9793	3.37653	1	South
1228	MIM651	male	Water of Leith	252	-45.82	170.51	3.9102	13.2086	3.37799	1	South
1221	MIM644	female	Water of Leith	252	-45.82	170.51	4.855	16.4079	3.37958	1	South
1023	MIM432	female	Water of Leith	252	-45.82	170.51	4.65226	15.7425	3.38384	1	South
904	MIM304	male	Water of Leith	252	-45.82	170.51	4.02804	13.6355	3.38515	1	South
1219	MIM642	female	Water of Leith	252	-45.82	170.51	4.50889	15.2666	3.38589	1	South
986	MIM391	female	Water of Leith	252	-45.82	170.51	4.39962	14.9062	3.38806	1	South
1019	MIM426	female	Water of Leith	252	-45.82	170.51	4.22932	14.3327	3.38889	1	South
1043	MIM457	male	Water of Leith	252	-45.82	170.51	3.59168	12.1739	3.38947	1	South
1233	MIM656	male	Water of Leith	252	-45.82	170.51	3.81665	12.9467	3.39216	1	South
1174	MIM597	female	Water of Leith	252	-45.82	170.51	4.74275	16.0898	3.3925	1	South
1029	MIM438	female	Water of Leith	252	-45.82	170.51	4.53947	15.4041	3.39337	1	South
898	MIM112	male	Water of Leith	252	-45.82	170.51	3.83743	13.0246	3.39409	1	South
1040	MIM453	female	Water of Leith	252	-45.82	170.51	4.49905	15.2836	3.39706	1	South
1039	MIM452	male	Water of Leith	252	-45.82	170.51	3.96975	13.4877	3.39762	1	South
1117	MIM540	male	Water of Leith	252	-45.82	170.51	3.99065	13.5794	3.40281	1	South
1260	MIM684	female	Water of Leith	252	-45.82	170.51	4.49953	15.3134	3.40333	1	South
1042	MIM456	male	Water of Leith	252	-45.82	170.51	3.96975	13.5161	3.40476	1	South
1132	MIM555	female	Water of Leith	252	-45.82	170.51	5.05607	17.2336	3.4085	1	South
1253	MIM677	female	Water of Leith	252	-45.82	170.51	3.93826	13.4238	3.40855	1	South
958	MIM362	male	Water of Leith	252	-45.82	170.51	3.83677	13.0957	3.4132	1	South
968	MIM373	male	Water of Leith	252	-45.82	170.51	3.68421	12.5752	3.41327	1	South
1021	MIM428	female	Water of Leith	252	-45.82	170.51	4.66165	15.9211	3.41532	1	South
1086	MIM507	male	Water of Leith	252	-45.82	170.51	3.88469	13.2703	3.41606	1	South
948	MIM350	male	Water of Leith	252	-45.82	170.51	3.84615	13.1426	3.41707	1	South
1236	MIM659	male	Water of Leith	252	-45.82	170.51	4.02245	13.7512	3.4186	1	South
911	MIM311	female	Water of Leith	252	-45.82	170.51	4.60748	15.7757	3.42394	1	South
1036	MIM449	male	Water of Leith	252	-45.82	170.51	3.85633	13.2042	3.42402	1	South
1089	MIM510	female	Water of Leith	252	-45.82	170.51	4.7448	16.2665	3.42829	1	South
1041	MIM454	female	Water of Leith	252	-45.82	170.51	4.42344	15.1796	3.43162	1	South
961	MIM365	male	Water of Leith	252	-45.82	170.51	3.73358	12.8236	3.43467	1	South
926	MIM326	male	Water of Leith	252	-45.82	170.51	3.84112	13.215	3.44039	1	South
1051	MIM465	female	Water of Leith	252	-45.82	170.51	4.03592	13.9036	3.44496	1	South
997	MIM402	male	Water of Leith	252	-45.82	170.51	3.76173	12.9644	3.44638	1	South
981	MIM386	male	Water of Leith	252	-45.82	170.51	3.91182	13.4897	3.44844	1	South
935	MIM337	male	Water of Leith	252	-45.82	170.51	3.64662	12.5752	3.44845	1	South
1201	MIM624	female	Water of Leith	252	-45.82	170.51	4.69598	16.2301	3.45618	1	South
1030	MIM439	female	Water of Leith	252	-45.82	170.51	4.16353	14.4455	3.46953	1	South
1270	MIM694	female	Water of Leith	252	-45.82	170.51	4.49018	15.5847	3.47083	1	South
1026	MIM435	female	Water of Leith	252	-45.82	170.51	4.3891	15.235	3.47109	1	South
988	MIM393	female	Water of Leith	252	-45.82	170.51	4.39024	15.2439	3.47222	1	South
1068	MIM484	female	Water of Leith	252	-45.82	170.51	4.49905	15.6238	3.47269	1	South
994	MIM399	female	Water of Leith	252	-45.82	170.51	4.03377	14.0338	3.47907	1	South
947	MIM349	male	Water of Leith	252	-45.82	170.51	3.51782	12.242	3.48	1	South
928	MIM328	female	Water of Leith	252	-45.82	170.51	4.66355	16.2804	3.49098	1	South
919	MIM319	male	Water of Leith	252	-45.82	170.51	3.8785	13.5794	3.5012	1	South
1256	MIM680	female	Water of Leith	252	-45.82	170.51	4.6492	16.2862	3.50302	1	South
1252	MIM676	male	Water of Leith	252	-45.82	170.51	3.55472	12.4602	3.50526	1	South
1010	MIM417	female	Water of Leith	252	-45.82	170.51	4.30582	15.1126	3.5098	1	South
1035	MIM448	male	Water of Leith	252	-45.82	170.51	3.80907	13.4121	3.52109	1	South
1167	MIM590	female	Water of Leith	252	-45.82	170.51	4.66355	16.4766	3.53307	1	South
976	MIM381	male	Water of Leith	252	-45.82	170.51	3.69606	13.0675	3.53553	1	South
1126	MIM549	female	Water of Leith	252	-45.82	170.51	4.81308	17.028	3.53786	1	South
1037	MIM450	female	Water of Leith	252	-45.82	170.51	4.33837	15.3686	3.54248	1	South
1273	MIM697	female	Water of Leith	252	-45.82	170.51	4.59308	16.3143	3.55193	1	South
1184	MIM607	female	Water of Leith	252	-45.82	170.51	4.67727	16.6978	3.57	1	South
1234	MIM657	male	Water of Leith	252	-45.82	170.51	3.59214	12.8344	3.57292	1	South
949	MIM351	female	Water of Leith	252	-45.82	170.51	4.37148	15.7223	3.59657	1	South
989	MIM394	female	Water of Leith	252	-45.82	170.51	4.08068	14.6811	3.5977	1	South
996	MIM401	female	Water of Leith	252	-45.82	170.51	4.39024	15.8537	3.61111	1	South
953	MIM355	female	Water of Leith	252	-45.82	170.51	4.35272	15.7223	3.61207	1	South
951	MIM353	male	Water of Leith	252	-45.82	170.51	3.70544	13.3959	3.61519	1	South
990	MIM395	female	Water of Leith	252	-45.82	170.51	4.09944	14.8311	3.61785	1	South
1204	MIM627	female	Water of Leith	252	-45.82	170.51	4.50889	16.3237	3.62033	1	South
1028	MIM437	female	Water of Leith	252	-45.82	170.51	3.90038	14.1541	3.62892	1	South
1013	MIM420	male	Water of Leith	252	-45.82	170.51	3.35835	12.1951	3.63128	1	South
1271	MIM695	female	Water of Leith	252	-45.82	170.51	3.94761	14.4434	3.65877	1	South
993	MIM398	male	Water of Leith	252	-45.82	170.51	3.42402	12.6454	3.69315	1	South
1404	NZAC03002003	male	Zelandoperla fen. Tillyardi, 1m, NZ/DN, McQuillans Ck, Dunedin, 320m, 22 Feb 1993, B. H. Patrick	320	-45.8198	170.455	3.93499	12.7273	3.23438	1	South
133	A125	male	Silverstream 20.ix.17	70	-45.8158	170.407	4.42699	14.9445	3.37578	1	South
1367	NZAC03001952	female	Zelandoperla fen. Tillyardi, 1f, NZ/DN, Swampy Summit, 350m, 28 Jan 1992	350	-45.7945	170.477	4.6888	14.7403	3.14372	1	South
136	A132	female	Lee Stream (LOW) 5.ix.17	319	-45.7902	170.091	4.07579	0.813309	0.199546	1	South
1341	NZAC03001919	male	Zelandoperla fen. Tillyardi, 2m, 2n, NZ, DN, Lee Stm, nr school, 440m, 16 Oct 1993, B. H. Patrick (m micropt + 1 sw m), collected with 8 apterous pennulata	440	-45.7828	170.1	4.25311	1.14799	0.269919	1	South
1616	OMNZ IV18693	male	New Zealand, DN, Lee Stream, nr. school, 14 Oct 1993, B. H. Patrick	440	-45.7828	170.1	4.0832	1.70416	0.417358	1	South
1342	NZAC03001919	male	Zelandoperla fen. Tillyardi, 2m, 2n, NZ, DN, Lee Stm, nr school, 440m, 16 Oct 1993, B. H. Patrick (m micropt + 1 sw m), collected with 8 apterous pennulata	440	-45.7828	170.1	4.57815	11.4719	2.50579	1	South
170	A238	male	Lee Stream 26.x.17	400	-45.7811	170.084	4.39703	0.779221	0.177215	1	South
131	A122	female	Lee Stream (HIGH) 5.ix.17	400	-45.7811	170.084	5.21257	1.10906	0.212766	1	South
134	A127	female	Lee Stream (HIGH) 5.ix.17	400	-45.7811	170.084	5.05545	1.15527	0.228519	1	South
1589	OMNZ IV18616	female	New Zealand, DN, Silverpeak, Big Stream, 120m, 3 Oct 1994, B. H. Patrick	120	-45.7655	170.391	5.60863	18.7442	3.34203	1	South
1593	OMNZ IV18623	male	New Zealand, DU, Waitati River, 50m, 2 Sept 1993, B. H. Patrick	50	-45.7622	170.553	4.85362	15.1926	3.13016	1	South
1534	NZAC03004034	female	Zelandoperla f. pennulata, 1f, CO, Lammermoor Ra., 850m, Waipori R., 15 Feb 1993, B. H. Patrick	850	-45.7586	169.677	4.22545	1.18257	0.279869	1	South
1533	NZAC03004031	male	Zelandoperla fenestrata, 2mm (penes extended), DN, Waitati River, 30m, 2 Sept 1993, B.H. Patrick	30	-45.7581	170.559	5.08299	15.1732	2.98509	1	South
668	Borland_1260_02	male	Borland 1260m 16/02/17 BJF169	1260	-45.7565	167.396	3.72049	0.623229	0.167513	1	South
667	Borland_1260_01	male	Borland 1260m 16/02/17 BJF169	1260	-45.7565	167.396	3.2389	0.623229	0.19242	1	South
670	Borland_1260_04	male	Borland 1260m 16/02/17 BJF169	1260	-45.7565	167.396	3.51275	0.679887	0.193548	1	South
671	Borland_1260_05	male	Borland 1260m 16/02/17 BJF169	1260	-45.7565	167.396	3.35222	0.68933	0.205634	1	South
669	Borland_1260_03	male	Borland 1260m 16/02/17 BJF169	1260	-45.7565	167.396	3.2389	0.670444	0.206997	1	South
675	Borland_1260_09	female	Borland 1260m 16/02/17 BJF169	1260	-45.7565	167.396	4.06988	0.859301	0.211137	1	South
674	Borland_1260_08	female	Borland 1260m 16/02/17 BJF169	1260	-45.7565	167.396	3.45609	0.82153	0.237705	1	South
672	Borland_1260_06	male	Borland 1260m 16/02/17 BJF169	1260	-45.7565	167.396	3.1067	0.783758	0.25228	1	South
673	Borland_1260_07	male	Borland 1260m 16/02/17 BJF169	1260	-45.7565	167.396	3.16336	0.812087	0.256716	1	South
1288	NZAC_notbarcoded_010	male	Zelandoperla fenestrata, 1m, FD, Mount Burns Stream, 1250m, 2 Feb 2002, B & H Patrick, OMNZ Plecoptera 158	1250	-45.7565	167.396	3.51314	11.3853	3.24077	1	South
665	Borland_1100_01	male	Borland 1100m 01/02/17 BJF167	1100	-45.7545	167.393	3.55052	0.764873	0.215426	1	South
666	Borland_1100_02	female	Borland 1100m 01/02/17 BJF167	1100	-45.7545	167.393	4.03211	12.4646	3.09133	1	South
656	Borland_1050_01	female	Borland 1000m 16/02/17 BJF171	1050	-45.7504	167.39	3.92823	0.972616	0.247596	1	South
661	Borland_1050_06	female	Borland 1000m 16/02/17 BJF171	1050	-45.7504	167.39	4.38149	13.0312	2.97414	1	South
664	Borland_1050_09	female	Borland 1000m 16/02/17 BJF171	1050	-45.7504	167.39	4.74032	14.4759	3.05378	1	South
662	Borland_1050_07	female	Borland 1000m 16/02/17 BJF171	1050	-45.7504	167.39	4.45703	13.7205	3.07839	1	South
658	Borland_1050_03	male	Borland 1000m 16/02/17 BJF171	1050	-45.7504	167.39	3.61662	11.2276	3.10444	1	South
660	Borland_1050_05	female	Borland 1000m 16/02/17 BJF171	1050	-45.7504	167.39	3.85269	12.0491	3.12745	1	South
659	Borland_1050_04	male	Borland 1000m 16/02/17 BJF171	1050	-45.7504	167.39	3.72993	11.8508	3.17722	1	South
657	Borland_1050_02	male	Borland 1000m 16/02/17 BJF171	1050	-45.7504	167.39	3.29556	11.0198	3.34384	1	South
663	Borland_1050_08	female	Borland 1000m 16/02/17 BJF171	1050	-45.7504	167.39	3.93768	13.8149	3.50839	1	South
708	Borland_950_16	female	Borland 950m 16/02/17 BJF168	950	-45.7473	167.387	4.56091	12.8801	2.82402	1	South
703	Borland_950_11	female	Borland 950m 16/02/17 BJF168	950	-45.7473	167.387	4.08876	12.1246	2.96536	1	South
697	Borland_950_05	male	Borland 950m 16/02/17 BJF168	950	-45.7473	167.387	3.78659	11.4636	3.02743	1	South
707	Borland_950_15	female	Borland 950m 16/02/17 BJF168	950	-45.7473	167.387	4.20208	12.8329	3.05393	1	South
702	Borland_950_10	male	Borland 950m 16/02/17 BJF168	950	-45.7473	167.387	3.87158	11.9358	3.08293	1	South
693	Borland_950_01	male	Borland 950m 16/02/17 BJF168	950	-45.7473	167.387	3.55996	11.0954	3.11671	1	South
705	Borland_950_13	female	Borland 950m 16/02/17 BJF168	950	-45.7473	167.387	3.91879	12.2191	3.11807	1	South
715	Borland_950_23	female	Borland 950m 16/02/17 BJF168	950	-45.7473	167.387	4.31539	13.4939	3.12691	1	South
694	Borland_950_02	male	Borland 950m 16/02/17 BJF168	950	-45.7473	167.387	3.56941	11.1709	3.12963	1	South
696	Borland_950_04	female	Borland 950m 16/02/17 BJF168	950	-45.7473	167.387	3.55052	11.2559	3.17021	1	South
699	Borland_950_07	female	Borland 950m 16/02/17 BJF168	950	-45.7473	167.387	3.67328	11.6997	3.18509	1	South
716	Borland_950_24	female	Borland 950m 16/02/17 BJF168	950	-45.7473	167.387	4.23041	13.5694	3.20759	1	South
704	Borland_950_12	male	Borland 950m 16/02/17 BJF168	950	-45.7473	167.387	3.76771	12.153	3.22556	1	South
713	Borland_950_21	female	Borland 950m 16/02/17 BJF168	950	-45.7473	167.387	4.13598	13.3428	3.22603	1	South
695	Borland_950_03	male	Borland 950m 16/02/17 BJF168	950	-45.7473	167.387	3.48442	11.2559	3.23035	1	South
701	Borland_950_09	male	Borland 950m 16/02/17 BJF168	950	-45.7473	167.387	3.65439	11.8602	3.24548	1	South
698	Borland_950_06	male	Borland 950m 16/02/17 BJF168	950	-45.7473	167.387	3.54108	11.577	3.26933	1	South
724	Borland_950_32	female	Borland 950m 16/02/17 BJF168	950	-45.7473	167.387	4.23041	13.8999	3.28571	1	South
711	Borland_950_19	female	Borland 950m 16/02/17 BJF168	950	-45.7473	167.387	4.00378	13.1634	3.28774	1	South
727	Borland_950_35	female	Borland 950m 16/02/17 BJF168	950	-45.7473	167.387	4.40982	14.6176	3.31478	1	South
721	Borland_950_29	female	Borland 950m 16/02/17 BJF168	950	-45.7473	167.387	4.16431	13.8244	3.31973	1	South
714	Borland_950_22	female	Borland 950m 16/02/17 BJF168	950	-45.7473	167.387	4.01322	13.3617	3.32941	1	South
710	Borland_950_18	female	Borland 950m 16/02/17 BJF168	950	-45.7473	167.387	3.90935	13.1445	3.36232	1	South
725	Borland_950_33	female	Borland 950m 16/02/17 BJF168	950	-45.7473	167.387	4.13598	13.9566	3.37443	1	South
722	Borland_950_30	female	Borland 950m 16/02/17 BJF168	950	-45.7473	167.387	4.09821	13.8338	3.37558	1	South
706	Borland_950_14	female	Borland 950m 16/02/17 BJF168	950	-45.7473	167.387	3.72993	12.6723	3.39747	1	South
709	Borland_950_17	female	Borland 950m 16/02/17 BJF168	950	-45.7473	167.387	3.83381	13.0406	3.40148	1	South
719	Borland_950_27	female	Borland 950m 16/02/17 BJF168	950	-45.7473	167.387	4.01322	13.7583	3.42824	1	South
717	Borland_950_25	female	Borland 950m 16/02/17 BJF168	950	-45.7473	167.387	3.91879	13.6449	3.48193	1	South
726	Borland_950_34	female	Borland 950m 16/02/17 BJF168	950	-45.7473	167.387	4.01322	13.9754	3.48235	1	South
700	Borland_950_08	female	Borland 950m 16/02/17 BJF168	950	-45.7473	167.387	3.36166	11.8225	3.51685	1	South
723	Borland_950_31	female	Borland 950m 16/02/17 BJF168	950	-45.7473	167.387	3.91879	13.8905	3.54458	1	South
712	Borland_950_20	female	Borland 950m 16/02/17 BJF168	950	-45.7473	167.387	3.70161	13.22	3.57143	1	South
718	Borland_950_26	female	Borland 950m 16/02/17 BJF168	950	-45.7473	167.387	3.78659	13.7299	3.62594	1	South
720	Borland_950_28	female	Borland 950m 16/02/17 BJF168	950	-45.7473	167.387	3.77715	13.796	3.6525	1	South
1411	NZAC03002067	male	Zelandoperla fenestrata, 1m, FD, MT Burns, Borland Burn South, 950-1000m, 11 Feb 1996, B. H. Patrick	975	-45.7468	167.386	3.72752	12.1861	3.26923	1	South
1506	NZAC03002668	male	Zelandoperla pennulata, 1m, 2n, FD, Mt Burns, Borland Burn South, 950-1000m, 11 Feb 1996, B. H. Patrick	975	-45.7468	167.386	4.05256	0.857538	0.211604	1	South
1407	NZAC03002013	male	Zelandoperla fenestrata m, FD, Mt Burns, 900m, 5 Feb 1998, B & H Patrick	900	-45.7443	167.386	3.92808	11.2554	2.86537	1	South
1580	OMNZ IV18604	female	New Zealand, FD, Mt Burns, 900m, 5 Feb 1998, B/H Patrick	900	-45.7443	167.386	4.6302	14.661	3.16639	1	South
687	Borland_880_07	female	Borland 880m 16/02/17 BJF172	880	-45.743	167.386	4.02266	11.3787	2.82864	1	South
681	Borland_880_01	male	Borland 880m 16/02/17 BJF172	880	-45.743	167.386	3.63551	10.6704	2.93506	1	South
684	Borland_880_04	male	Borland 880m 16/02/17 BJF172	880	-45.743	167.386	3.59773	11.0104	3.06037	1	South
683	Borland_880_03	male	Borland 880m 16/02/17 BJF172	880	-45.743	167.386	3.51275	10.9537	3.11828	1	South
685	Borland_880_05	male	Borland 880m 16/02/17 BJF172	880	-45.743	167.386	3.51275	11.152	3.17473	1	South
682	Borland_880_02	male	Borland 880m 16/02/17 BJF172	880	-45.743	167.386	3.42776	10.9443	3.19284	1	South
686	Borland_880_06	male	Borland 880m 16/02/17 BJF172	880	-45.743	167.386	3.45609	11.1709	3.23224	1	South
692	Borland_880_12	female	Borland 880m 16/02/17 BJF172	880	-45.743	167.386	4.31539	14.5987	3.38293	1	South
691	Borland_880_11	female	Borland 880m 16/02/17 BJF172	880	-45.743	167.386	3.91879	13.5127	3.44819	1	South
688	Borland_880_08	female	Borland 880m 16/02/17 BJF172	880	-45.743	167.386	3.72993	12.9084	3.46076	1	South
689	Borland_880_09	female	Borland 880m 16/02/17 BJF172	880	-45.743	167.386	3.75826	13.4183	3.57035	1	South
690	Borland_880_10	female	Borland 880m 16/02/17 BJF172	880	-45.743	167.386	3.68272	13.4939	3.6641	1	South
676	Borland_700_01	male	Borland 700m 16/02/17 BJF173	700	-45.7382	167.423	3.13503	8.88574	2.83434	1	South
677	Borland_700_02	male	Borland 700m 16/02/17 BJF173	700	-45.7382	167.423	3.46553	10.0755	2.90736	1	South
678	Borland_700_03	male	Borland 700m 16/02/17 BJF173	700	-45.7382	167.423	3.70161	11.0104	2.97449	1	South
679	Borland_700_04	male	Borland 700m 16/02/17 BJF173	700	-45.7382	167.423	3.81492	11.9736	3.13861	1	South
680	Borland_700_05	female	Borland 700m 16/02/17 BJF173	700	-45.7382	167.423	4.40982	14.6459	3.3212	1	South
1448	NZAC03002636	female	Zelandoperla pennulata, 13m, 6ff, SL, Takitimu Mts, Mt Spence, 1100-1250m, 4-6 Mar 1997, B & H Patrick	1175	-45.7171	167.851	3.49931	0.6639	0.189723	1	South
1449	NZAC03002636	female	Zelandoperla pennulata, 13m, 6ff, SL, Takitimu Mts, Mt Spence, 1100-1250m, 4-6 Mar 1997, B & H Patrick	1175	-45.7171	167.851	3.29184	0.650069	0.197479	1	South
1450	NZAC03002636	male	Zelandoperla pennulata, 13m, 6ff, SL, Takitimu Mts, Mt Spence, 1100-1250m, 4-6 Mar 1997, B & H Patrick	1175	-45.7171	167.851	4.32227	0.954357	0.2208	1	South
1451	NZAC03002636	female	Zelandoperla pennulata, 13m, 6ff, SL, Takitimu Mts, Mt Spence, 1100-1250m, 4-6 Mar 1997, B & H Patrick	1175	-45.7171	167.851	4.32227	0.968188	0.224	1	South
1630	OMNZ IV18707	female	New Zealand, SL, Takitimu Mts, Spence Peak, 1100m, 4 March 1997, B & H Patrick	1100	-45.7171	167.851	3.74422	0.887531	0.23704	1	South
1638	OMNZ IV18716	male	New Zealand, SL, Takitimu Mts, Spence Peak, 1100m, 4 March 1997, B & H Patrick	1100	-45.7171	167.851	3.74422	0.94621	0.252712	1	South
1629	OMNZ IV18706	male	New Zealand, SL, Takitimu Mts, Spence Peak, 1100m, 4 March 1997, B & H Patrick	1100	-45.7171	167.851	3.27427	0.853301	0.260608	1	South
1452	NZAC03002636	male	Zelandoperla pennulata, 13m, 6ff, SL, Takitimu Mts, Mt Spence, 1100-1250m, 4-6 Mar 1997, B & H Patrick	1175	-45.7171	167.851	4.2047	1.1065	0.263158	1	South
1637	OMNZ IV18715	female	New Zealand, SL, Takitimu Mts, Spence Peak, 1200m, 4 March 1997, B & H Patrick	1200	-45.7171	167.851	3.86749	1.02445	0.264888	1	South
1639	OMNZ IV18717	female	New Zealand, SL, Takitimu Mts, Spence Peak, 1100m, 4 March 1997, B & H Patrick	1100	-45.7171	167.851	3.5131	0.963325	0.27421	1	South
1622	OMNZ IV18699	male	New Zealand, SL, Takitimu Mountains, Spence Peak, 1100m, 4 March 1997, B & H Patrick	1100	-45.7171	167.851	2.92758	0.870416	0.297316	1	South
1636	OMNZ IV18714	male	New Zealand, SL, Takitimu Mts, Spence Peak, 1100m, 4 March 1997, B & H Patrick	1100	-45.7171	167.851	4.10632	1.23961	0.301878	1	South
1628	OMNZ IV18705	male	New Zealand, SL, Takitimu Mts, Spence Peak, 1100m, 4 March 1997, B & H Patrick	1100	-45.7171	167.851	3.00462	1.01711	0.338517	1	South
1453	NZAC03002636	male	Zelandoperla pennulata, 13m, 6ff, SL, Takitimu Mts, Mt Spence, 1100-1250m, 4-6 Mar 1997, B & H Patrick	1175	-45.7171	167.851	3.7621	1.36929	0.363971	1	South
1627	OMNZ IV18704	male	New Zealand, OL, Mt Cardrona, 1500m, 15 Feb 1996, B & H Patrick	1500	-45.7171	167.851	4.86133	3.22249	0.662884	1	South
1361	NZAC03001940	female	Zelandoperla fen. Tillyardi, 1m, NZ/SL, Mt Spence, Takitimu Mts, Mt Spence, 1100-1250m, 4-6 March 1997, B & H Patrick	1175	-45.7171	167.851	5.02075	15.4978	3.08676	1	South
397	A478	female	Titiroa 1B 1050m 27.ii.18	1038	-45.7153	167.531	4.12963	0.740741	0.179372	1	South
400	A481	male	Titiroa 1B 1050m 27.ii.18	1038	-45.7153	167.531	4.27778	0.824074	0.192641	1	South
399	A480	female	Titiroa 1B 1050m 27.ii.18	1038	-45.7153	167.531	4.64815	0.972222	0.209163	1	South
402	A483	female	Titiroa 1B 1050m 27.ii.18	1038	-45.7153	167.531	4.98148	1.0463	0.210037	1	South
398	A479	female	Titiroa 1B 1050m 27.ii.18	1038	-45.7153	167.531	4.62037	0.981481	0.212425	1	South
396	A477	female	Titiroa 1B 1050m 27.ii.18	1038	-45.7153	167.531	4.81481	2.25926	0.469231	1	South
322	A401	female	Spence Hutside "I" highest 7.ii.18	1158	-45.7144	167.876	4.95379	2.69871	0.544776	1	South
321	A400	male	Spence Hutside "I" highest 7.ii.18	1158	-45.7144	167.876	4.25139	12.8189	3.01522	1	South
360	A440	male	Spence Hutside "I" highest 7.ii.18	1158	-45.7144	167.876	4.48148	13.9537	3.11364	1	South
347	A426	female	Spence Hutside (H) 1080m 7.ii.18	1076	-45.7129	167.877	3.87037	0.861111	0.222488	1	South
320	A399	female	Spence Hutside "H" 1080m 7.ii.18	1076	-45.7129	167.877	4.61183	14.0573	3.0481	1	South
319	A398	male	Spence Hutside "H" 1080m 7.ii.18	1076	-45.7129	167.877	3.41035	11.0721	3.24661	1	South
318	A397	female	Spence Hutside "G" 930m 7.ii.18	942	-45.7095	167.878	3.85397	13.0776	3.39329	1	South
317	A396	female	Spence Hutside "F" 780m 7.ii.18	781	-45.7062	167.88	3.9464	12.6617	3.20843	1	South
325	A404	female	Spence B hut 7.ii.18	763	-45.7054	167.879	4.36229	0.979667	0.224576	1	South
349	A428	female	Spence A 720m 7.ii.18	717	-45.7048	167.891	4.05556	13.8241	3.40868	1	South
404	A486	male	Titiroa 3A - 1030m 27.ii.18	1036	-45.7037	167.537	3.98148	0.87037	0.218605	1	South
293	A372	male	Borland Mid (W) 1080m 24.i.18	1069	-45.6932	167.378	3.63216	0.674677	0.185751	1	South
327	A406	female	Borland Mid (X) 1050m 24.i.18	1009	-45.691	167.382	3.79852	0.822551	0.216545	1	South
323	A402	male	Borland Mid (X) 1050m 24.i.18	1009	-45.691	167.382	3.41035	0.739372	0.216802	1	South
314	A393	male	Borland Mid (Z) 950m 24.i.18	927	-45.6889	167.383	3.61368	0.711645	0.196931	1	South
328	A407	male	Borland Mid (Z) 950m 24.i.18	927	-45.6889	167.383	3.57671	0.767098	0.21447	1	South
329	A408	male	Borland Mid (Z) 950m 24.i.18	927	-45.6889	167.383	3.87246	0.868762	0.224344	1	South
1507	NZAC03002669	male	Zelandoperla pennulata, 3m, 1n, SL, Takitimu Mts, Family Pk, 1350-1450m, 7 March 1997, B. H. Patrick	1400	-45.6888	167.8	3.81743	0.878285	0.230072	1	South
1508	NZAC03002669	male	Zelandoperla pennulata, 3m, 1n, SL, Takitimu Mts, Family Pk, 1350-1450m, 7 March 1997, B. H. Patrick	1400	-45.6888	167.8	3.71369	0.864454	0.232775	1	South
1509	NZAC03002669	male	Zelandoperla pennulata, 3m, 1n, SL, Takitimu Mts, Family Pk, 1350-1450m, 7 March 1997, B. H. Patrick	1400	-45.6888	167.8	4.10788	1.05809	0.257576	1	South
276	A354	male	Borland Mid (Y) 900m 24.i.18	902	-45.6883	167.384	3.42276	0.721554	0.210811	1	South
326	A405	male	Borland Mid (Y) 900m 24.i.18	902	-45.6883	167.384	3.48429	0.739372	0.212202	1	South
298	A377	female	Borland Mid (Y) 900m 24.i.18	902	-45.6883	167.384	3.62292	11.3678	3.13776	1	South
302	A381	female	Borland Mid (Y) 900m 24.i.18	902	-45.6883	167.384	3.69686	12.4122	3.3575	1	South
292	A371	male	Borland Mid (Y) 900m 24.i.18	902	-45.6883	167.384	3.07763	10.878	3.53453	1	South
1275	NZAC_notbarcoded_001	male	Zelandoperla nsp blunt paras, 7m, 7 nymphs, CO, Lammermoor Range, 1100-1150m, 21-22 Dec 1991, B. H. Patrick	1125	-45.682	169.757	4.67497	0.998064	0.213491	1	South
1431	NZAC03002623	male	Zelandoperla fenestrata pennulata, 2m, CO, Lammermoor Range, 1100m, 4 Mar 1991, B H Patrick	1100	-45.682	169.757	3.52006	0.781466	0.222004	1	South
1276	NZAC_notbarcoded_001	male	Zelandoperla nsp blunt paras, 7m, 7 nymphs, CO, Lammermoor Range, 1100-1150m, 21-22 Dec 1991, B. H. Patrick	1125	-45.682	169.757	4.6473	1.06791	0.229792	1	South
1432	NZAC03002623	male	Zelandoperla fenestrata pennulata, 2m, CO, Lammermoor Range, 1100m, 4 Mar 1991, B H Patrick	1100	-45.682	169.757	4.21162	1.0166	0.241379	1	South
1608	OMNZ IV18685	female	New Zealand, CO, Lammermoor Range, Waipointi River, 880m, B. H. Patrick	880	-45.682	169.757	4.49923	1.22738	0.272799	1	South
1277	NZAC_notbarcoded_001	male	Zelandoperla nsp blunt paras, 7m, 7 nymphs, CO, Lammermoor Range, 1100-1150m, 21-22 Dec 1991, B. H. Patrick	1125	-45.682	169.757	4.36376	1.21577	0.278605	1	South
1441	NZAC03002632	male	Zelandoperla f. pennulata, 5m, 6n, DN, Taeri Gorge, Flat Stm, 200m, 26 Oct 1993, B. H. Patrick	200	-45.6671	170.287	3.92808	0.733057	0.18662	1	South
1442	NZAC03002632	male	Zelandoperla f. pennulata, 5m, 6n, DN, Taeri Gorge, Flat Stm, 200m, 26 Oct 1993, B. H. Patrick	200	-45.6671	170.287	3.87967	0.746888	0.192513	1	South
1443	NZAC03002632	male	Zelandoperla f. pennulata, 5m, 6n, DN, Taeri Gorge, Flat Stm, 200m, 26 Oct 1993, B. H. Patrick	200	-45.6671	170.287	3.91425	0.781466	0.199647	1	South
1614	OMNZ IV18691	male	New Zealand, DN, Taieri Gorge, Flat Stream, 200m, 26 October 1993, B H Patrick	200	-45.6671	170.287	3.99846	0.92176	0.230529	1	South
1615	OMNZ IV18692	male	New Zealand, DN, Taieri Gorge, Flat Stream, 200m, 26 October 1993, B H Patrick	200	-45.6671	170.287	4.32203	1.01956	0.235898	1	South
1483	NZAC03002653	female	Zelandoperla fenestrata pennulata, m & f, NZ COI, Lammermoor Range, 1100m, 11-12 Jan 1991, B.H. Patrick	1100	-45.6483	169.788	4.34302	0.829876	0.191083	1	South
1484	NZAC03002653	male	Zelandoperla fenestrata pennulata, m & f, NZ COI, Lammermoor Range, 1100m, 11-12 Jan 1991, B.H. Patrick	1100	-45.6483	169.788	4.82711	1.00277	0.207736	1	South
1355	NZAC03001929	male	Zelandoperla fen. Tillyardi, 2m, 1n, NZ/CO, Umbrella Mts, 400m, South Twinck,12 Nov 1994, B. H. Patrick	400	-45.638	169.16	4.95159	14.9567	3.02059	1	South
1356	NZAC03001929	male	Zelandoperla fen. Tillyardi, 2m, 1n, NZ/CO, Umbrella Mts, 400m, South Twinck,12 Nov 1994, B. H. Patrick	400	-45.638	169.16	4.6473	14.8485	3.19508	1	South
1360	NZAC03001939	male	Zelandoperla fenestrata, 1m, NZ/CO, Umbrella mts, trib Gorge Ck, 1000m crossed out, 1600m (??? Maybe 1000m), 10 Nov 1998, E. Edwards	1000	-45.6377	169.075	5.11065	13.6797	2.6767	1	South
1317	NZAC_notbarcoded_039	male	Zelandoperla sp. (apterous), paras different from Z. fen pen. 2m, 1f, 3n, 1ex. CO, Northern Lammermoor range, 920m, 19 Nov 1991, B.H. Patrick	920	-45.6354	169.783	4.65422	1.05118	0.225854	1	South
1318	NZAC_notbarcoded_039	female	Zelandoperla sp. (apterous), paras different from Z. fen pen. 2m, 1f, 3n, 1ex. CO, Northern Lammermoor range, 920m, 19 Nov 1991, B.H. Patrick	920	-45.6354	169.783	6.21715	1.52144	0.244716	1	South
1285	NZAC_notbarcoded_009	male	"pennulata"/ Zelandoperla sp. (apterous but with wing vestiges.) 7m 4n. Blunt tipped paraprocts. CO, northern part of Lammermoor Range, 920m, 19 Nov 1991, B.H. Patrick	920	-45.6354	169.783	4.67497	1.16874	0.25	1	South
1286	NZAC_notbarcoded_009	male	"pennulata"/ Zelandoperla sp. (apterous but with wing vestiges.) 7m 4n. Blunt tipped paraprocts. CO, northern part of Lammermoor Range, 920m, 19 Nov 1991, B.H. Patrick	920	-45.6354	169.783	4.21853	1.07192	0.254098	1	South
1287	NZAC_notbarcoded_009	male	"pennulata"/ Zelandoperla sp. (apterous but with wing vestiges.) 7m 4n. Blunt tipped paraprocts. CO, northern part of Lammermoor Range, 920m, 19 Nov 1991, B.H. Patrick	920	-45.6354	169.783	4.32227	1.1065	0.256	1	South
117	A103	female	Coal 1300 8.1.17	1217	-45.6346	167.932	4.63031	1.06285	0.229541	1	South
1278	NZAC_notbarcoded_002	male	P34 Zelandoperla pennulata, 1m, SL, Takitimu Mts, Excelsior Peak, 1200m, 24 Dec 2006, B. H. Patrick	1200	-45.6312	167.819	3.94191	1.43154	0.363158	1	South
1700	Twin_422_01	male	Twin_422m	422	-45.6283	169.17	3.83904	12.3404	3.21446	1	South
263	A341	male	Twin Road 400m 16.i.18	418	-45.6282	169.17	3.83904	12.3404	3.21446	1	South
1701	Twin_830_01	female	Twin_830m	830	-45.6189	169.138	4.14938	11.4719	2.76472	1	South
1573	OMNZ IV18584	female	New Zealand, CO, McEwen Bush, 500m, Pomahaka Valley, 23 Jan 1998, B & H Patrick	500	-45.6186	169.171	4.6225	10.7319	2.32167	1	South
1338	NZAC03001910	male	Zelandoperla fen. Tillyardi, 1m (sw), 1n, NZ/CO, Umbrella Mts, 500m, McEwens Bush, 12 Nov 1994, B. H. Patrick	500	-45.6185	169.171	4.82711	8.00866	1.6591	1	South
281	A359	female	Twin (B) 860m 16.i.18	860	-45.6179	169.138	4.15356	13.4505	3.23831	1	South
1702	Twin_860_01	female	Twin_860m	860	-45.6178	169.138	4.15356	13.4505	3.23831	1	South
1717	Twin_900_15	male	Twin_900m	900	-45.6167	169.137	4.21832	1.20259	0.285088	1	South
1721	Twin_900_19	male	Twin_900m	900	-45.6167	169.137	4.44033	2.05365	0.4625	1	South
1715	Twin_900_13	male	Twin_900m	900	-45.6167	169.137	3.95005	1.9334	0.489461	1	South
1710	Twin_900_08	female	Twin_900m	900	-45.6167	169.137	5.16189	2.78446	0.539427	1	South
1706	Twin_900_04	female	Twin_900m	900	-45.6167	169.137	4.9353	2.67098	0.541199	1	South
1723	Twin_900_21	male	Twin_900m	900	-45.6167	169.137	4.62107	2.53235	0.548	1	South
1725	Twin_900_23	male	Twin_900m	900	-45.6167	169.137	4.87013	3.23748	0.664762	1	South
1712	Twin_900_10	female	Twin_900m	900	-45.6167	169.137	5.32468	4.60111	0.864111	1	South
1720	Twin_900_18	male	Twin_900m	900	-45.6167	169.137	4.36633	3.86679	0.885593	1	South
1714	Twin_900_12	female	Twin_900m	900	-45.6167	169.137	5.41076	5.26912	0.973822	1	South
1713	Twin_900_11	female	Twin_900m	900	-45.6167	169.137	5.3284	7.14154	1.34028	1	South
1704	Twin_900_02	female	Twin_900m	900	-45.6167	169.137	4.88437	8.45513	1.73106	1	South
1716	Twin_900_14	male	Twin_900m	900	-45.6167	169.137	4.21442	7.92976	1.88158	1	South
1703	Twin_900_01	female	Twin_900m	900	-45.6167	169.137	4.62107	9.33457	2.02	1	South
1722	Twin_900_20	male	Twin_900m	900	-45.6167	169.137	4.49584	10.4163	2.31687	1	South
1711	Twin_900_09	female	Twin_900m	900	-45.6167	169.137	5.20408	12.3284	2.36898	1	South
1719	Twin_900_17	male	Twin_900m	900	-45.6167	169.137	4.33858	10.3978	2.39659	1	South
1707	Twin_900_05	female	Twin_900m	900	-45.6167	169.137	4.93987	12.2109	2.47191	1	South
1724	Twin_900_22	male	Twin_900m	900	-45.6167	169.137	4.6901	11.6374	2.48126	1	South
1708	Twin_900_06	female	Twin_900m	900	-45.6167	169.137	5.00924	12.6802	2.53137	1	South
1718	Twin_900_16	male	Twin_900m	900	-45.6167	169.137	4.30157	11.2026	2.6043	1	South
1705	Twin_900_03	female	Twin_900m	900	-45.6167	169.137	4.89362	14.4403	2.95085	1	South
1709	Twin_900_07	female	Twin_900m	900	-45.6167	169.137	5.01388	15.1434	3.0203	1	South
284	A362	male	Twin (A) 900m 16.i.18	900	-45.6166	169.137	4.21832	1.20259	0.285088	1	South
253	A331	male	Twin (A) 900m 16.i.18	900	-45.6166	169.137	4.44033	2.05365	0.4625	1	South
224	A303	male	Twin (A) 900m 16.i.18	900	-45.6166	169.137	3.95005	1.9334	0.489461	1	South
259	A337	female	Twin (A) 900m 16.i.18	900	-45.6166	169.137	5.16189	2.78446	0.539427	1	South
313	A392	female	Twin (A) 900m 16.i.18	900	-45.6166	169.137	4.9353	2.67098	0.541199	1	South
305	A384	female	Twin (A) 900m 16.i.18	900	-45.6166	169.137	4.62107	2.53235	0.548	1	South
211	A290	male	Twin (A) 900m 16.i.18	900	-45.6166	169.137	4.87013	3.23748	0.664762	1	South
210	A289	female	Twin (A) 900m 16.i.18	900	-45.6166	169.137	5.32468	4.60111	0.864111	1	South
285	A363	male	Twin (A) 900m 16.i.18	900	-45.6166	169.137	4.36633	3.86679	0.885593	1	South
254	A332	female	Twin (A) 900m 16.i.18	900	-45.6166	169.137	5.3284	7.14154	1.34028	1	South
237	A315	female	Twin (A) 900m 16.i.18	900	-45.6166	169.137	4.88437	8.45513	1.73106	1	South
306	A385	male	Twin (A) 900m 16.i.18	900	-45.6166	169.137	4.21442	7.92976	1.88158	1	South
299	A378	male	Twin (A) 900m 16.i.18	900	-45.6166	169.137	4.62107	9.33457	2.02	1	South
241	A319	male	Twin (A) 900m 16.i.18	900	-45.6166	169.137	4.49584	10.4163	2.31687	1	South
217	A296	female	Twin (A) 900m 16.i.18	900	-45.6166	169.137	5.20408	12.3284	2.36898	1	South
271	A349	male	Twin (A) 900m 16.i.18	900	-45.6166	169.137	4.33858	10.3978	2.39659	1	South
274	A352	female	Twin (A) 900m 16.i.18	900	-45.6166	169.137	4.93987	12.2109	2.47191	1	South
219	A298	male	Twin (A) 900m 16.i.18	900	-45.6166	169.137	4.6901	11.6374	2.48126	1	South
309	A388	female	Twin (A) 900m 16.i.18	900	-45.6166	169.137	5.00924	12.6802	2.53137	1	South
272	A350	male	Twin (A) 900m 16.i.18	900	-45.6166	169.137	4.30157	11.2026	2.6043	1	South
215	A294	male	Twin (A) 900m 16.i.18	900	-45.6166	169.137	4.60111	12.3284	2.67944	1	South
275	A353	female	Twin (A) 900m 16.i.18	900	-45.6166	169.137	4.76411	13.3488	2.80194	1	South
255	A333	male	Twin (A) 900m 16.i.18	900	-45.6166	169.137	4.6716	13.173	2.8198	1	South
260	A338	female	Twin (A) 900m 16.i.18	900	-45.6166	169.137	5.14339	14.5883	2.83633	1	South
283	A361	male	Twin (A) 900m 16.i.18	900	-45.6166	169.137	4.59759	13.5153	2.93964	1	South
218	A297	female	Twin (A) 900m 16.i.18	900	-45.6166	169.137	4.89362	14.4403	2.95085	1	South
220	A299	female	Twin (A) 900m 16.i.18	900	-45.6166	169.137	5.01388	15.1434	3.0203	1	South
1697	TREE_1529	female	McEwens 950m 16/01/18 BJF268	950	-45.6113	169.148	4.41926	3.50331	0.792735	1	South
1699	TREE_1533	male	McEwens 950m 16/01/18 BJF268	950	-45.6113	169.148	3.73938	4.53258	1.21212	1	South
1696	TREE_1527	female	McEwens 950m 16/01/18 BJF268	950	-45.6113	169.148	5.09915	8.20585	1.60926	1	South
1698	TREE_1531	female	McEwens 950m 16/01/18 BJF268	950	-45.6113	169.148	4.45703	7.79981	1.75	1	South
242	A320	female	McEwens (A) 950m 16.i.18	950	-45.6113	169.148	4.36633	10.5643	2.41949	1	South
289	A367	female	McEwens (B) 900m 16.i.18	900	-45.6108	169.151	4.30684	4.53789	1.05365	1	South
212	A291	female	McEwens (B) 900m 16.i.18	900	-45.6108	169.151	4.18367	5.90909	1.41242	1	South
244	A322	female	McEwens (B) 900m 16.i.18	900	-45.6108	169.151	4.47734	9.18594	2.05165	1	South
256	A334	male	McEwens (B) 900m 16.i.18	900	-45.6108	169.151	3.75578	8.34413	2.22167	1	South
265	A343	male	McEwens (E) 820m 16.i.18	820	-45.6102	169.156	3.81129	3.84829	1.00971	1	South
288	A366	female	McEwens (E) 820m 16.i.18	820	-45.6102	169.156	4.34783	6.18871	1.4234	1	South
270	A348	female	McEwens (E) 820m 16.i.18	820	-45.6102	169.156	4.23682	6.75301	1.59389	1	South
273	A351	female	McEwens (E) 820m 16.i.18	820	-45.6102	169.156	4.49584	9.01018	2.00412	1	South
279	A357	female	McEwens (E) 820m 16.i.18	820	-45.6102	169.156	4.93062	10.074	2.04315	1	South
290	A368	female	McEwens (E) 820m 16.i.18	820	-45.6102	169.156	3.87246	8.44732	2.18138	1	South
247	A325	male	McEwens (D) 850m 16.i.18	850	-45.61	169.154	3.9963	0.999075	0.25	1	South
213	A292	female	McEwens (D) 850m 16.i.18	850	-45.61	169.154	4.22078	5.9462	1.40879	1	South
262	A340	female	McEwens (D) 850m 16.i.18	850	-45.61	169.154	4.26457	6.03145	1.41432	1	South
243	A321	female	McEwens (D) 850m 16.i.18	850	-45.61	169.154	4.89362	7.3913	1.5104	1	South
286	A364	male	McEwens (D) 850m 16.i.18	850	-45.61	169.154	3.58927	7.59482	2.11598	1	South
287	A365	female	McEwens (D) 850m 16.i.18	850	-45.61	169.154	4.38483	10.7956	2.46203	1	South
222	A301	female	McEwens (D) 850m 16.i.18	850	-45.61	169.154	4.15356	12.1924	2.93541	1	South
251	A329	male	McEwens (C) 870m 16.i.18	870	-45.61	169.153	3.77428	2.33117	0.617647	1	South
225	A304	female	McEwens (C) 870m 16.i.18	870	-45.61	169.153	4.51434	5.88344	1.30328	1	South
1485	NZAC03002654	male	Zelandoperla f. pennulata, (blunt paras), 6m, 2n, CO, Great Moss Swamp, 640m, Sutton Stm, 29 Oct 1993, B. H. Patrick	640	-45.606	169.907	4.1148	0.829876	0.201681	1	South
1486	NZAC03002654	male	Zelandoperla f. pennulata, (blunt paras), 6m, 2n, CO, Great Moss Swamp, 640m, Sutton Stm, 29 Oct 1993, B. H. Patrick	640	-45.606	169.907	4.39142	0.968188	0.220472	1	South
1487	NZAC03002654	male	Zelandoperla f. pennulata, (blunt paras), 6m, 2n, CO, Great Moss Swamp, 640m, Sutton Stm, 29 Oct 1993, B. H. Patrick	640	-45.606	169.907	4.15629	0.940526	0.22629	1	South
409	A491	male	McEwens Short (A) 710m 9.iii.18	710	-45.6011	169.167	4.21296	9.78704	2.32308	1	South
422	A505	male	McEwens Near (D) 850m 9.iii.18	850	-45.5996	169.159	4.76852	1.32407	0.27767	1	South
421	A503	male	McEwens Near (D) 850m 9.iii.18	850	-45.5996	169.159	4.75	12.2037	2.5692	1	South
415	A497	female	McEwens Near (D) 850m 9.iii.18	850	-45.5996	169.159	5.36111	14.4444	2.6943	1	South
416	A498	female	McEwens Near (D) 850m 9.iii.18	850	-45.5996	169.159	5.64815	15.3889	2.72459	1	South
423	A506	female	McEwens Near (F) 850m 9.iii.18	850	-45.5996	169.159	5.57407	16.6204	2.98173	1	South
411	A493	male	McEwens Near (C) 880m 9.iii.18	880	-45.5995	169.156	4.82407	1.64815	0.341651	1	South
410	A492	female	McEwens Near (C) 880m 9.iii.18	880	-45.5995	169.156	5.42593	3.49074	0.643345	1	South
412	A494	male	McEwens Near (C) 880m 9.iii.18	880	-45.5995	169.156	4.74074	9.00926	1.90039	1	South
420	A502	male	McEwens Near (C) 880m 9.iii.18	880	-45.5995	169.156	4.87037	10.0093	2.05513	1	South
407	A489	male	McEwens Near (C) 880m 9.iii.18	880	-45.5995	169.156	4.93519	10.1759	2.06191	1	South
419	A501	female	McEwens Near (B) 890m 9.iii.18	890	-45.5993	169.155	4.84259	4.22222	0.871893	1	South
408	A490	male	McEwens Near (E) 820m 9.iii.18	820	-45.5992	169.16	4.91667	11.3796	2.3145	1	South
418	A500	female	McEwens Near (E) 820m 9.iii.18	820	-45.5992	169.16	5.25	13.4537	2.56261	1	South
414	A496	male	McEwens Near (A) 930m 9.iii.18	930	-45.5989	169.153	4.12037	3.05556	0.741573	1	South
1496	NZAC03002661	male	Zelandoperla f. pennulata, 3m, 2f, 1n, NZ/CO Northridge, Mt Benger, 850m, 1 Jan 1993, B. H. Patrick	850	-45.59	169.252	5.14523	1.03734	0.201613	1	South
1497	NZAC03002661	female	Zelandoperla f. pennulata, 3m, 2f, 1n, NZ/CO Northridge, Mt Benger, 850m, 1 Jan 1993, B. H. Patrick	850	-45.59	169.252	4.28077	0.885201	0.206785	1	South
1601	OMNZ IV18678	male	New Zealand, CO, Mt Benger, 850m, 1 Jan 1993, B. H. Patrick	850	-45.59	169.252	3.94453	1.10513	0.280169	1	South
1488	NZAC03002655	female	Zelandoperla pennulata, 1f, CO, Mt Benger, 1000-1150m, 26 Nov 1996, B. H. Patrick	1075	-45.59	169.252	5.47718	1.95021	0.356061	1	South
1498	NZAC03002661	female	Zelandoperla f. pennulata, 3m, 2f, 1n, NZ/CO Northridge, Mt Benger, 850m, 1 Jan 1993, B. H. Patrick	850	-45.59	169.252	5.06224	2.04011	0.403005	1	South
1499	NZAC03002661	male	Zelandoperla f. pennulata, 3m, 2f, 1n, NZ/CO Northridge, Mt Benger, 850m, 1 Jan 1993, B. H. Patrick	850	-45.59	169.252	3.84509	2.10927	0.548561	1	South
1585	OMNZ IV18609	male	New Zealand, CO, Mt Benger, 1100m, 26 Nov 1996, B. H. Patrick	1100	-45.59	169.252	5.10015	10.0924	1.97885	1	South
1574	OMNZ IV18585	female	New Zealand, CO, Mt Benger, 850m, 1 Jan 1993, B. H. Patrick	850	-45.59	169.252	4.32203	10.5162	2.43316	1	South
1584	OMNZ IV18608	male	New Zealand, CO, Mt Benger, 850m, 1 Jan 1993, B. H. Patrick	850	-45.59	169.252	4.24499	10.8629	2.55898	1	South
1353	NZAC03001928	male	Zelandoperla fen. Tillyardi, 1m, 1f, NZ/CO Mt Benger, 1000-1150m, 26 Nov 1996, B. H. Patrick	1075	-45.59	169.252	5.45643	14.3074	2.62211	1	South
1354	NZAC03001928	female	Zelandoperla fen. Tillyardi, 1m, 1f, NZ/CO Mt Benger, 1000-1150m, 26 Nov 1996, B. H. Patrick	1075	-45.59	169.252	6.31397	16.6017	2.62937	1	South
1581	OMNZ IV18605	female	New Zealand, CO, Mt Benger, 850m, 1 Jan 1993, B. H. Patrick	850	-45.59	169.252	4.6379	13.6055	2.93355	1	South
91	A077	female	Blackjacks 980 30.xi.16	983	-45.5861	169.272	6.05166	1.88192	0.310976	1	South
90	A076	female	Blackjacks 980 30.xi.16	983	-45.5861	169.272	6.02399	2.30627	0.382848	1	South
93	A079	female	Blackjacks 980 30.xi.16	983	-45.5861	169.272	5.69188	13.7731	2.41977	1	South
83	A069	female	Blackjacks 980 30.xi.16	983	-45.5861	169.272	5.95018	15.2768	2.56744	1	South
85	A071	female	Blackjacks 980 30.xi.16	983	-45.5861	169.272	5.50738	14.2435	2.58626	1	South
70	A056	female	Blackjacks 980 30.xi.16	983	-45.5861	169.272	6.15314	16.2546	2.64168	1	South
92	A078	female	Blackjacks 980 30.xi.16	983	-45.5861	169.272	5.98708	15.8487	2.64715	1	South
72	A058	male	Blackjacks 980 30.xi.16	983	-45.5861	169.272	5.01845	13.3303	2.65625	1	South
94	A080	male	Blackjacks 980 30.xi.16	983	-45.5861	169.272	5.12915	14.1052	2.75	1	South
26	A010	male	Blackjacks 980 30.xi.16	983	-45.5861	169.272	5.17528	14.3081	2.76471	1	South
86	A072	male	Blackjacks 980 30.xi.16	983	-45.5861	169.272	4.89852	14.262	2.91149	1	South
84	A070	female	Blackjacks 980 30.xi.16	983	-45.5861	169.272	5.51661	16.1624	2.92977	1	South
73	A059	male	Blackjacks 980 30.xi.16	983	-45.5861	169.272	4.71402	14.0683	2.98434	1	South
71	A057	female	Blackjacks 980 30.xi.16	983	-45.5861	169.272	5.26753	15.9686	3.03152	1	South
87	A073	female	Blackjacks 980 30.xi.16	983	-45.5861	169.272	4.91697	15.0369	3.05816	1	South
31	A015	male	Blackjacks 1100 28.xi.16	1100	-45.5799	169.267	3.78229	0.691882	0.182927	1	South
62	A048	male	Blackjacks 1100 28.xi.16	1100	-45.5799	169.267	4.33579	0.904059	0.208511	1	South
44	A029	female	Blackjacks 1100 28.xi.16	1100	-45.5799	169.267	4.73247	1.11624	0.235867	1	South
53	A039	female	Blackjacks 1100 28.xi.16	1100	-45.5799	169.267	5.00923	1.49446	0.298343	1	South
52	A038	male	Blackjacks 1100 28.xi.16	1100	-45.5799	169.267	4.14207	1.32841	0.320713	1	South
89	A075	female	Blackjacks 1100	1100	-45.5799	169.267	4.8893	6.53137	1.33585	1	South
57	A043	female	Blackjacks 1100 28.xi.16	1100	-45.5799	169.267	4.88007	15.2768	3.13043	1	South
1478	NZAC03002649	male	Zelandoperla pennulata, 1m, 2f, Pomahaka Valley, Jordan R, 600m, 19-20 Dec 1998, B & H Patrick	600	-45.5771	169.163	4.46058	2.64177	0.592248	1	South
1479	NZAC03002649	female	Zelandoperla pennulata, 1m, 2f, Pomahaka Valley, Jordan R, 600m, 19-20 Dec 1998, B & H Patrick	600	-45.5771	169.163	4.25311	2.5657	0.603252	1	South
1425	NZAC03002616	female	Zelandoperla f. pennulata, -m, 1f, -n, NZ/CO, Jordan R, Umbrella Mts, 600m, 25 Jan 1998, B. H. Patrick	600	-45.5771	169.163	3.60304	3.02213	0.838772	1	South
1480	NZAC03002649	female	Zelandoperla pennulata, 1m, 2f, Pomahaka Valley, Jordan R, 600m, 19-20 Dec 1998, B & H Patrick	600	-45.5771	169.163	5.04841	4.59198	0.909589	1	South
1337	NZAC03001905	male	Zelandoperla fen. Tillyardi 1m, NZ CO, Jordan R. Umbrella Mts, 600m, 25 Jan 1998m B. H. Patrick	600	-45.5771	169.163	4.0249	5.62771	1.39822	1	South
1557	OLD_BJC_200m_009	male	Black Jacks Creek 200m	260	-45.5756	169.302	4.82759	1.40725	0.291502	1	South
1562	OLD_BJC_200m_014	female	Black Jacks Creek 200m	260	-45.5756	169.302	4.99273	1.49398	0.29923	1	South
1555	OLD_BJC_200m_007	male	Black Jacks Creek 200m	260	-45.5756	169.302	4.04613	1.24375	0.307392	1	South
82	A068	female	Blackjacks 200 30.xi.16	130	-45.5756	169.302	4.89924	1.6407	0.334889	1	South
1564	OLD_BJC_200m_016	female	Black Jacks Creek 200m	260	-45.5756	169.302	4.99739	1.92408	0.385018	1	South
1567	OLD_BJC_200m_019	male	Black Jacks Creek 200m	260	-45.5756	169.302	4.5902	1.84198	0.401285	1	South
1556	OLD_BJC_200m_008	female	Black Jacks Creek 200m	260	-45.5756	169.302	4.92548	2.07944	0.42218	1	South
1569	OLD_BJC_200m_021	male	Black Jacks Creek 200m	260	-45.5756	169.302	4.89487	2.16154	0.441592	1	South
1558	OLD_BJC_200m_010	female	Black Jacks Creek 200m	260	-45.5756	169.302	4.67539	2.13075	0.455738	1	South
32	A017	female	Blackjacks 200 30.xi.16	260	-45.5756	169.302	5.39319	2.62941	0.487543	1	South
1570	OLD_BJC_200m_022	male	Black Jacks Creek 200m	260	-45.5756	169.302	4.42665	2.45103	0.553698	1	South
1565	OLD_BJC_200m_017	male	Black Jacks Creek 200m	260	-45.5756	169.302	3.8972	2.17702	0.558613	1	South
61	A047	female	Blackjacks 200 30.xi.16	130	-45.5756	169.302	4.92637	2.85747	0.580036	1	South
60	A046	female	Blackjacks 200 30.xi.16	130	-45.5756	169.302	5.29988	3.10694	0.586227	1	South
34	A019	male	Blackjacks 200 30.xi.16	260	-45.5756	169.302	4.375	3.03958	0.694761	1	South
1559	OLD_BJC_200m_011	male	Black Jacks Creek 200m	260	-45.5756	169.302	4.6444	3.40528	0.7332	1	South
1568	OLD_BJC_200m_020	male	Black Jacks Creek 200m	260	-45.5756	169.302	4.79354	3.58969	0.74886	1	South
30	A014	female	Blackjacks 200 30.xi.16	260	-45.5756	169.302	5.25654	4.27387	0.813058	1	South
1560	OLD_BJC_200m_012	female	Black Jacks Creek 200m	260	-45.5756	169.302	5.46482	4.50968	0.82522	1	South
1561	OLD_BJC_200m_013	female	Black Jacks Creek 200m	260	-45.5756	169.302	4.72337	4.22597	0.894694	1	South
1566	OLD_BJC_200m_018	female	Black Jacks Creek 200m	260	-45.5756	169.302	5.12226	4.78304	0.933777	1	South
1563	OLD_BJC_200m_015	female	Black Jacks Creek 200m	260	-45.5756	169.302	5.20668	5.07649	0.974995	1	South
27	A011	female	Blackjacks 200 30.xi.16	260	-45.5756	169.302	4.99739	5.85302	1.17121	1	South
36	A021	female	Blackjacks 200 30.xi.16	260	-45.5756	169.302	5.37733	14.8509	2.76176	1	South
494	BJ200_M05	male	Black Jacks Creek 200m	260	-45.5756	169.302	4.35461	13.2899	3.05192	1	South
495	BJ200_M06	male	Black Jacks Creek 200m	260	-45.5756	169.302	4.38153	13.4675	3.07371	1	South
56	A042	female	Blackjacks 200 30.xi.16	260	-45.5756	169.302	4.48918	14.7056	3.27578	1	South
493	BJ200_M03	male	Black Jacks Creek 200m	260	-45.5756	169.302	4.08009	13.5106	3.31135	1	South
470	BJ130_A03	female	Black Jacks Creek 130m	130	-45.5749	169.31	5.10164	1.16092	0.227558	1	South
1549	OLD_BJC_130m_032	male	Black Jacks Creek 130m	130	-45.5749	169.31	4.02361	1.05227	0.261524	1	South
481	BJ130_A14	male	Black Jacks Creek 130m	130	-45.5749	169.31	4.3719	1.17732	0.269292	1	South
1554	OLD_BJC_130m_037	female	Black Jacks Creek 130m	130	-45.5749	169.31	5.24214	1.42784	0.272376	1	South
1548	OLD_BJC_130m_031	male	Black Jacks Creek 130m	130	-45.5749	169.31	4.63806	1.2801	0.276	1	South
1546	OLD_BJC_130m_029	female	Black Jacks Creek 130m	130	-45.5749	169.31	4.725	1.33056	0.281599	1	South
479	BJ130_A12	male	Black Jacks Creek 130m	130	-45.5749	169.31	4.07127	1.17556	0.288744	1	South
1542	OLD_BJC_130m_025	female	Black Jacks Creek 130m	130	-45.5749	169.31	5.28412	1.52926	0.289406	1	South
475	BJ130_A08	male	Black Jacks Creek 130m	130	-45.5749	169.31	4.09028	1.21897	0.298015	1	South
469	BJ130_A02	female	Black Jacks Creek 130m	130	-45.5749	169.31	4.96358	1.57425	0.31716	1	South
43	A028	male	Blackjacks 130 28.xi.16	130	-45.5749	169.31	4.54151	1.47101	0.323905	1	South
472	BJ130_A05	male	Black Jacks Creek 130m	130	-45.5749	169.31	4.20009	1.37957	0.328462	1	South
77	A063	male	Blackjacks 130 28.xi.16	130	-45.5749	169.31	4.16107	1.5	0.360484	1	South
1543	OLD_BJC_130m_026	female	Black Jacks Creek 130m	130	-45.5749	169.31	5.17224	2.02545	0.391599	1	South
480	BJ130_A13	female	Black Jacks Creek 130m	130	-45.5749	169.31	5.08101	2.03361	0.400238	1	South
1545	OLD_BJC_130m_028	male	Black Jacks Creek 130m	130	-45.5749	169.31	4.65043	1.88862	0.406117	1	South
1540	OLD_BJC_130m_023	male	Black Jacks Creek 130m	130	-45.5749	169.31	4.5801	1.89869	0.414552	1	South
1553	OLD_BJC_130m_036	male	Black Jacks Creek 130m	130	-45.5749	169.31	4.21319	1.7512	0.415647	1	South
1538	OLD_BJC_130m_021	male	Black Jacks Creek 130m	130	-45.5749	169.31	4.74663	1.98378	0.417935	1	South
1547	OLD_BJC_130m_030	male	Black Jacks Creek 130m	130	-45.5749	169.31	4.11345	1.90341	0.462728	1	South
1544	OLD_BJC_130m_027	female	Black Jacks Creek 130m	130	-45.5749	169.31	4.84375	2.33505	0.482075	1	South
474	BJ130_A07	female	Black Jacks Creek 130m	130	-45.5749	169.31	4.99243	2.42494	0.485723	1	South
78	A064	male	Blackjacks 130 28.xi.16	130	-45.5749	169.31	4.20009	2.08411	0.496206	1	South
468	BJ130_A01	male	Black Jacks Creek 130m	130	-45.5749	169.31	4.54151	2.294	0.50512	1	South
471	BJ130_A04	male	Black Jacks Creek 130m	130	-45.5749	169.31	4.16107	2.10526	0.505942	1	South
1550	OLD_BJC_130m_033	male	Black Jacks Creek 130m	130	-45.5749	169.31	3.83582	2.0177	0.526015	1	South
54	A040	female	Blackjacks 130 28.xi.16	130	-45.5749	169.31	4.96358	2.63377	0.530618	1	South
477	BJ130_A10	female	Black Jacks Creek 130m	130	-45.5749	169.31	5.56683	3	0.538907	1	South
1551	OLD_BJC_130m_034	female	Black Jacks Creek 130m	130	-45.5749	169.31	4.69296	2.67454	0.569905	1	South
59	A045	female	Blackjacks 130 28.xi.16	130	-45.5749	169.31	5.10164	2.93564	0.575432	1	South
476	BJ130_A09	female	Black Jacks Creek 130m	130	-45.5749	169.31	5.04214	3.12655	0.620084	1	South
1552	OLD_BJC_130m_035	female	Black Jacks Creek 130m	130	-45.5749	169.31	5.18353	3.24631	0.626273	1	South
1539	OLD_BJC_130m_022	female	Black Jacks Creek 130m	130	-45.5749	169.31	4.55005	2.86058	0.628692	1	South
478	BJ130_A11	male	Black Jacks Creek 130m	130	-45.5749	169.31	4.46688	2.91351	0.652248	1	South
1541	OLD_BJC_130m_024	female	Black Jacks Creek 130m	130	-45.5749	169.31	5.55866	4.13928	0.744654	1	South
473	BJ130_A06	female	Black Jacks Creek 130m	130	-45.5749	169.31	4.80076	5.4153	1.12801	1	South
483	BJ130_M02	female	Black Jacks Creek 130m	130	-45.5749	169.31	5.45807	15.1254	2.7712	1	South
487	BJ130_M06	male	Black Jacks Creek 130m	130	-45.5749	169.31	4.1716	11.8258	2.83484	1	South
492	BJ130_M11	male	Black Jacks Creek 130m	130	-45.5749	169.31	4.41921	13.1177	2.96833	1	South
486	BJ130_M05	female	Black Jacks Creek 130m	130	-45.5749	169.31	5.14049	15.8252	3.07853	1	South
490	BJ130_M09	female	Black Jacks Creek 130m	130	-45.5749	169.31	5.05975	15.7606	3.11489	1	South
485	BJ130_M04	male	Black Jacks Creek 130m	130	-45.5749	169.31	4.65066	14.5979	3.13889	1	South
489	BJ130_M08	male	Black Jacks Creek 130m	130	-45.5749	169.31	4.12316	12.9885	3.15013	1	South
484	BJ130_M03	male	Black Jacks Creek 130m	130	-45.5749	169.31	4.59145	14.501	3.15826	1	South
491	BJ130_M10	female	Black Jacks Creek 130m	130	-45.5749	169.31	4.58069	14.7486	3.21974	1	South
482	BJ130_M01	female	Black Jacks Creek 130m	130	-45.5749	169.31	4.90365	15.8575	3.23381	1	South
488	BJ130_M07	female	Black Jacks Creek 130m	130	-45.5749	169.31	4.99516	17.3108	3.46552	1	South
520	BJ80_A30	female	Black Jacks Creek 80m	90	-45.5749	169.313	5.70316	1.01508	0.177987	1	South
497	BJ80_A07	female	Black Jacks Creek 80m	90	-45.5749	169.313	5.1534	1.00314	0.194655	1	South
529	BJ80_A39	female	Black Jacks Creek 80m	90	-45.5749	169.313	5.62739	1.11988	0.199006	1	South
35	A020	male	Blackjacks 80 30.xi.16	90	-45.5749	169.313	4.3835	1.00314	0.228844	1	South
496	BJ80_A06	male	Black Jacks Creek 80m	90	-45.5749	169.313	4.44181	1.1897	0.26784	1	South
505	BJ80_A15	male	Black Jacks Creek 80m	90	-45.5749	169.313	4.95334	1.34286	0.271102	1	South
517	BJ80_A27	male	Black Jacks Creek 80m	90	-45.5749	169.313	4.42711	1.2253	0.276772	1	South
502	BJ80_A12	male	Black Jacks Creek 80m	90	-45.5749	169.313	4.59424	1.29245	0.28132	1	South
33	A018	male	Blackjacks 80 30.xi.16	90	-45.5749	169.313	4.18779	1.1897	0.284086	1	South
515	BJ80_A25	male	Black Jacks Creek 80m	90	-45.5749	169.313	4.04717	1.19266	0.29469	1	South
512	BJ80_A22	male	Black Jacks Creek 80m	90	-45.5749	169.313	4.62512	1.38469	0.299386	1	South
514	BJ80_A24	female	Black Jacks Creek 80m	90	-45.5749	169.313	5.58772	1.69146	0.302711	1	South
522	BJ80_A32	female	Black Jacks Creek 80m	90	-45.5749	169.313	5.31543	1.85645	0.349257	1	South
516	BJ80_A26	female	Black Jacks Creek 80m	90	-45.5749	169.313	5.08113	1.82553	0.359276	1	South
530	BJ80_A40	male	Black Jacks Creek 80m	90	-45.5749	169.313	4.17687	1.5221	0.36441	1	South
508	BJ80_A18	female	Black Jacks Creek 80m	90	-45.5749	169.313	5.31123	1.95869	0.368783	1	South
501	BJ80_A11	female	Black Jacks Creek 80m	90	-45.5749	169.313	5.25418	2.00439	0.381484	1	South
510	BJ80_A20	male	Black Jacks Creek 80m	90	-45.5749	169.313	4.72095	1.96076	0.415331	1	South
507	BJ80_A17	female	Black Jacks Creek 80m	90	-45.5749	169.313	4.8982	2.03497	0.415454	1	South
532	BJ80_A42	female	Black Jacks Creek 80m	90	-45.5749	169.313	5.01504	2.31161	0.460936	1	South
506	BJ80_A16	male	Black Jacks Creek 80m	90	-45.5749	169.313	4.94337	2.31311	0.467922	1	South
518	BJ80_A28	female	Black Jacks Creek 80m	90	-45.5749	169.313	5.49216	2.57428	0.46872	1	South
511	BJ80_A21	female	Black Jacks Creek 80m	90	-45.5749	169.313	4.42224	2.21617	0.501142	1	South
503	BJ80_A13	male	Black Jacks Creek 80m	90	-45.5749	169.313	4.31496	2.24335	0.519901	1	South
525	BJ80_A35	female	Black Jacks Creek 80m	90	-45.5749	169.313	4.99758	2.67451	0.535162	1	South
521	BJ80_A31	female	Black Jacks Creek 80m	90	-45.5749	169.313	4.97545	2.68617	0.539884	1	South
528	BJ80_A38	female	Black Jacks Creek 80m	90	-45.5749	169.313	4.75833	2.60867	0.548231	1	South
526	BJ80_A36	female	Black Jacks Creek 80m	90	-45.5749	169.313	5.08102	3.08214	0.606598	1	South
509	BJ80_A19	male	Black Jacks Creek 80m	90	-45.5749	169.313	4.43268	2.81054	0.63405	1	South
531	BJ80_A41	female	Black Jacks Creek 80m	90	-45.5749	169.313	4.98184	3.17365	0.637043	1	South
523	BJ80_A33	male	Black Jacks Creek 80m	90	-45.5749	169.313	4.03108	2.65504	0.658642	1	South
132	A123	male	Blackjacks 80 10.ix.17	90	-45.5749	169.313	5.2403	3.47505	0.663139	1	South
63	A049	female	Blackjacks 80 30.xi.16	90	-45.5749	169.313	5.44206	3.69062	0.678166	1	South
513	BJ80_A23	female	Black Jacks Creek 80m	90	-45.5749	169.313	4.99766	3.39207	0.678731	1	South
524	BJ80_A34	male	Black Jacks Creek 80m	90	-45.5749	169.313	4.15324	2.84322	0.684577	1	South
76	A062	female	Blackjacks 80 30.xi.16	90	-45.5749	169.313	5.05	3.48646	0.690388	1	South
519	BJ80_A29	female	Black Jacks Creek 80m	90	-45.5749	169.313	5.19949	3.68627	0.708968	1	South
527	BJ80_A37	male	Black Jacks Creek 80m	90	-45.5749	169.313	2.98342	2.25549	0.75601	1	South
500	BJ80_A10	female	Black Jacks Creek 80m	90	-45.5749	169.313	4.58804	3.48646	0.759902	1	South
499	BJ80_A09	female	Black Jacks Creek 80m	90	-45.5749	169.313	5.76289	4.55352	0.790146	1	South
504	BJ80_A14	female	Black Jacks Creek 80m	90	-45.5749	169.313	5.50514	4.54913	0.826341	1	South
75	A061	female	Blackjacks 80 30.xi.16	90	-45.5749	169.313	5.47368	4.55352	0.831893	1	South
498	BJ80_A08	male	Black Jacks Creek 80m	90	-45.5749	169.313	3.01131	3.69062	1.22559	1	South
540	BJ80_M11	male	Black Jacks Creek 80m	90	-45.5749	169.313	4.46227	11.4813	2.57298	1	South
541	BJ80_M12	male	Black Jacks Creek 80m	90	-45.5749	169.313	4.33308	12.3479	2.84969	1	South
543	BJ80_M14	male	Black Jacks Creek 80m	90	-45.5749	169.313	4.03703	11.8527	2.936	1	South
534	BJ80_M05	female	Black Jacks Creek 80m	90	-45.5749	169.313	5.36656	15.9705	2.97593	1	South
537	BJ80_M08	male	Black Jacks Creek 80m	90	-45.5749	169.313	4.19313	12.504	2.98203	1	South
535	BJ80_M06	male	Black Jacks Creek 80m	90	-45.5749	169.313	4.59145	13.7367	2.99179	1	South
536	BJ80_M07	male	Black Jacks Creek 80m	90	-45.5749	169.313	4.22543	12.7893	3.02675	1	South
37	A022	female	Blackjacks 80 30.xi.16	90	-45.5749	169.313	5.00592	15.4268	3.08172	1	South
58	A044	female	Blackjacks 80 30.xi.16	90	-45.5749	169.313	5.42577	16.7941	3.09524	1	South
542	BJ80_M13	male	Black Jacks Creek 80m	90	-45.5749	169.313	4.23619	13.3114	3.14231	1	South
47	A032	female	Blackjacks 80 30.xi.16	90	-45.5749	169.313	5.44192	17.4723	3.21068	1	South
544	BJ80_M15	female	Black Jacks Creek 80m	90	-45.5749	169.313	4.7637	15.4645	3.24633	1	South
533	BJ80_M04	female	Black Jacks Creek 80m	90	-45.5749	169.313	5.17279	16.8048	3.2487	1	South
538	BJ80_M09	female	Black Jacks Creek 80m	90	-45.5749	169.313	5.03822	16.864	3.34722	1	South
539	BJ80_M10	female	Black Jacks Creek 80m	90	-45.5749	169.313	4.83906	16.6164	3.43382	1	South
1295	NZAC_notbarcoded_017	male	P30, Zelandoperla fenestrata short winged, 2m, 1f, CO, Umbrella Mts, 1350m, Gem Lake area, 10-11 December 2005, B. H. & Haruna Patrick/MONZ Plecoptera 438	1350	-45.5702	169.106	5.89903	7.53247	1.2769	1	South
1296	NZAC_notbarcoded_017	male	P30, Zelandoperla fenestrata short winged, 2m, 1f, CO, Umbrella Mts, 1350m, Gem Lake area, 10-11 December 2005, B. H. & Haruna Patrick/MONZ Plecoptera 438	1350	-45.5702	169.106	5.5325	7.18615	1.2989	1	South
1297	NZAC_notbarcoded_017	female	P30, Zelandoperla fenestrata short winged, 2m, 1f, CO, Umbrella Mts, 1350m, Gem Lake area, 10-11 December 2005, B. H. & Haruna Patrick/MONZ Plecoptera 438	1350	-45.5702	169.106	4.77178	6.45022	1.35174	1	South
1525	NZAC03002703	female	Zelandoperla pennulata, 2m, 1f, CO, Great Moss Swamp, 920-1020m, 20-21 Nov 1996, B. H. Patrick	970	-45.5678	169.825	4.75104	0.919779	0.193595	1	South
1526	NZAC03002703	male	Zelandoperla pennulata, 2m, 1f, CO, Great Moss Swamp, 920-1020m, 20-21 Nov 1996, B. H. Patrick	970	-45.5678	169.825	4.34302	1.03043	0.237261	1	South
1527	NZAC03002703	male	Zelandoperla pennulata, 2m, 1f, CO, Great Moss Swamp, 920-1020m, 20-21 Nov 1996, B. H. Patrick	970	-45.5678	169.825	5.29046	5.76072	1.08889	1	South
1408	NZAC03002024	female	Zelandoperla fenestrata, short winged, NZ/FD, Wofle Burn Flats, 3500', Manapouri. 24/1/70, Beating, G.W. Ramsay	1097	-45.5581	167.301	3.22268	2.60028	0.806867	1	South
1409	NZAC03002024	male	Zelandoperla fenestrata, short winged, NZ/FD, Wofle Burn Flats, 3500', Manapouri. 24/1/70, Beating, G.W. Ramsay	1097	-45.5581	167.301	4.04564	8.33333	2.05983	1	South
1418	NZAC03002612	male	Zelandoperla pennulata, 7m, 2f, CO, Lake Onslow, 660m, 3 Dec 1995, B. W. Patrick	660	-45.5529	169.598	3.47165	0.767635	0.221116	1	South
1419	NZAC03002612	male	Zelandoperla pennulata, 7m, 2f, CO, Lake Onslow, 660m, 3 Dec 1995, B. W. Patrick	660	-45.5529	169.598	4.28769	0.995851	0.232258	1	South
1611	OMNZ IV18688	male	New Zealand, CO, Lake Onslow, 660m, 3 Dec 1995, B. H. Patrick	660	-45.5529	169.598	3.8829	0.973105	0.250613	1	South
1610	OMNZ IV18687	female	New Zealand, CO, Lake Onslow, 660m, 3 Dec 1995, B. H. Patrick	660	-45.5529	169.598	5.24653	1.41809	0.270291	1	South
1420	NZAC03002612	female	Zelandoperla pennulata, 7m, 2f, CO, Lake Onslow, 660m, 3 Dec 1995, B. W. Patrick	660	-45.5529	169.598	4.54357	1.45228	0.319635	1	South
1421	NZAC03002612	female	Zelandoperla pennulata, 7m, 2f, CO, Lake Onslow, 660m, 3 Dec 1995, B. W. Patrick	660	-45.5529	169.598	4.10788	1.55602	0.378788	1	South
1422	NZAC03002612	male	Zelandoperla pennulata, 7m, 2f, CO, Lake Onslow, 660m, 3 Dec 1995, B. W. Patrick	660	-45.5529	169.598	3.92808	1.58368	0.403169	1	South
1347	NZAC03001925	female	Zelandoperla fen. Tillyardi, 5m, 3m, NZ/CO, Mt Benger, North Ridge, 850m, 1 Jan 1993	850	-45.5523	169.228	4.04564	10.3247	2.55205	1	South
1348	NZAC03001925	male	Zelandoperla fen. Tillyardi, 5m, 3m, NZ/CO, Mt Benger, North Ridge, 850m, 1 Jan 1993	850	-45.5523	169.228	4.49516	11.5584	2.57131	1	South
1349	NZAC03001925	male	Zelandoperla fen. Tillyardi, 5m, 3m, NZ/CO, Mt Benger, North Ridge, 850m, 1 Jan 1993	850	-45.5523	169.228	4.61272	12.4675	2.70286	1	South
1350	NZAC03001925	female	Zelandoperla fen. Tillyardi, 5m, 3m, NZ/CO, Mt Benger, North Ridge, 850m, 1 Jan 1993	850	-45.5523	169.228	4.37759	13.355	3.05076	1	South
1455	NZAC03002640	male	Zelandoperla sp. Apterous with blunt paraprocts CO, Rock & Pillar Ra., 1280m, 5 Dec 1991, B. H. Patrick, 5m, 1f	1280	-45.5496	170.007	6.27939	1.22407	0.194934	1	South
1604	OMNZ IV18681	female	New Zealand, CO, Rock and Pillar Range, 1250m, 5 Dec 1991, B. H. Patrick	1250	-45.5496	170.007	6.1171	1.21516	0.198649	1	South
1456	NZAC03002640	female	Zelandoperla sp. Apterous with blunt paraprocts CO, Rock & Pillar Ra., 1280m, 5 Dec 1991, B. H. Patrick, 5m, 1f	1280	-45.5496	170.007	6.16874	1.25864	0.204036	1	South
1426	NZAC03002617	male	Zelandoperla pennulata 1m, CO, Rock & Pillar Ra.,, 1200m, 1 Dec 1993, B. H. Patrick	1200	-45.5496	170.007	5.26971	1.11342	0.211286	1	South
1457	NZAC03002640	male	Zelandoperla sp. Apterous with blunt paraprocts CO, Rock & Pillar Ra., 1280m, 5 Dec 1991, B. H. Patrick, 5m, 1f	1280	-45.5496	170.007	5.28354	1.12725	0.213351	1	South
1458	NZAC03002640	male	Zelandoperla sp. Apterous with blunt paraprocts CO, Rock & Pillar Ra., 1280m, 5 Dec 1991, B. H. Patrick, 5m, 1f	1280	-45.5496	170.007	5.82296	1.39004	0.238717	1	South
1606	OMNZ IV18683	male	New Zealand, CO, Rock and Pillar Range, 1300m, 23 April 1993, B. H. Patrick	1300	-45.5496	170.007	5.0077	1.41809	0.283182	1	South
1605	OMNZ IV18682	male	New Zealand, CO, Rock and Pillar Range, 1300m, 18 March 1997, B. H. Patrick	1300	-45.5496	170.007	2.60401	3.10478	1.19231	1	South
1358	NZAC03001933	female	Zelandoperla fen. Tillyardi, 2f, NZ/CO, Rock & Pillar Ra, 1200-1350m, 23 April 1993, B. H. Patrick	170	-45.5496	170.007	5.06916	14.8918	2.93772	1	South
1298	NZAC_notbarcoded_018	female	Zelandoperla fenestrata, Tillyard, 1f Wolfe Flat, 2250' Manapouri, 17/i/70, GW Ramsay (IDMcLellandet)	686	-45.5435	167.308	4.93084	14.2424	2.88844	1	South
203	A282	male	Kelvin Grove 14.xii.17	357	-45.5206	170.053	4.31354	0.742115	0.172043	1	South
202	A281	female	Kelvin Grove 14.xii.17	357	-45.5206	170.053	4.67532	14.8516	3.17659	1	South
627	BJF_falcons_03	male	Kelvin Grove 14/12/17 adults (BJF00251)	360	-45.5204	170.053	3.70531	1.71958	0.464085	1	South
628	BJF_falcons_04	female	Kelvin Grove 14/12/17 adults (BJF00251)	360	-45.5204	170.053	4.31345	14.0583	3.25918	1	South
1428	NZAC03002621	male	Zelandoperla pennulata, 4m, CO, Manor Burn, 900m, 3 Dec 1995, B. H. Patrick	900	-45.5167	169.548	3.67911	0.719225	0.195489	1	South
1429	NZAC03002621	male	Zelandoperla pennulata, 4m, CO, Manor Burn, 900m, 3 Dec 1995, B. H. Patrick	900	-45.5167	169.548	3.96266	1.0166	0.256545	1	South
1430	NZAC03002621	male	Zelandoperla pennulata, 4m, CO, Manor Burn, 900m, 3 Dec 1995, B. H. Patrick	900	-45.5167	169.548	3.78976	1.1065	0.291971	1	South
1394	NZAC03001990	male	Zelandoperla f. tillyardi, 1m, NZ/CO, Pomahaka R. confluence with little Pomahaka, 19 Jan 1984, R. Rowe	757	-45.5114	169.185	4.37759	5.56277	1.27074	1	South
205	A284	male	Farm Creek "C" 480m 7.xii.17	485	-45.5114	170.049	3.63636	1.49351	0.410714	1	South
198	A277	female	Farm Creek "C" 480m 7.xii.17	485	-45.5114	170.049	4.82375	3.25603	0.675	1	South
197	A276	female	Farm Creek "C" 480m 7.xii.17	485	-45.5114	170.049	4.28571	3.59926	0.839827	1	South
632	BJF_falcons_08	female	520m (B) Farm Ck, 7/12 (BJF00243)	520	-45.5109	170.047	5.23132	0.869116	0.166137	1	South
633	BJF_falcons_09	female	520m (B) Farm Ck, 7/12 (BJF00243)	520	-45.5109	170.047	4.80789	1.32682	0.275967	1	South
631	BJF_falcons_07	female	520m (B) Farm Ck, 7/12 (BJF00243)	520	-45.5109	170.047	4.33097	2.62903	0.60703	1	South
206	A285	male	Farm Creek "B" 520m 7.xii.17	515	-45.5108	170.047	4.02597	0.992579	0.246544	1	South
635	BJF_falcons_11	female	Farm Ck ~600m adults/exuviae, 4/12/19 (no BJF code)	600	-45.5105	170.044	3.90057	0.934951	0.239696	1	South
636	BJF_falcons_12	male	Farm Ck ~600m adults/exuviae, 4/12/19 (no BJF code)	600	-45.5105	170.044	3.95809	1.49871	0.378644	1	South
637	BJF_falcons_13	male	Farm Ck ~600m adults/exuviae, 4/12/19 (no BJF code)	600	-45.5105	170.044	3.76609	2.07426	0.550773	1	South
638	BJF_falcons_14	male	Farm Ck ~600m adults/exuviae, 4/12/19 (no BJF code)	600	-45.5105	170.044	3.65195	6.57825	1.8013	1	South
634	BJF_falcons_10	female	Farm Ck ~600m adults/exuviae, 4/12/19 (no BJF code)	600	-45.5105	170.044	4.31457	10.9915	2.54752	1	South
639	BJF_falcons_15	male	Farm Ck ~600m adults/exuviae, 4/12/19 (no BJF code)	600	-45.5105	170.044	5.47422	15.5225	2.83557	1	South
1491	NZAC03002658	male	Zelandoperla fenestrata pennulata m, CO, South end Old Man Range, 1335-1365m, 11/i/92, B.H. Patrick	1350	-45.5104	169.243	5.15214	2.37898	0.461745	1	South
1467	NZAC03002646	male	Zelandoperla pennulata, 5m, 1f, 1 ex, CO, Old Man Range, South End, 1285m, 11 Jan 1992, B. H. Patrick	1285	-45.5104	169.243	5.53942	3.17427	0.573034	1	South
1468	NZAC03002646	male	Zelandoperla pennulata, 5m, 1f, 1 ex, CO, Old Man Range, South End, 1285m, 11 Jan 1992, B. H. Patrick	1285	-45.5104	169.243	5.26279	4.54357	0.863338	1	South
1469	NZAC03002646	male	Zelandoperla pennulata, 5m, 1f, 1 ex, CO, Old Man Range, South End, 1285m, 11 Jan 1992, B. H. Patrick	1285	-45.5104	169.243	5.19364	4.52282	0.870839	1	South
1470	NZAC03002646	female	Zelandoperla pennulata, 5m, 1f, 1 ex, CO, Old Man Range, South End, 1285m, 11 Jan 1992, B. H. Patrick	1285	-45.5104	169.243	5.11065	5.49101	1.07442	1	South
195	A274	male	Farm Creek "A" 600m 7.xii.17	602	-45.5099	170.045	4.18367	1.02968	0.24612	1	South
196	A275	male	Farm Creek "A" 600m 7.xii.17	602	-45.5099	170.045	4.10946	1.22449	0.297968	1	South
1582	OMNZ IV18606	female	New Zealand, CO, Rock and Pillar Range, The Castle, 900m, 21 Nov 1996, B.H. Patrick	900	-45.5091	170.016	5.1926	11.3405	2.18398	1	South
1471	NZAC03002647	female	Zelandoperla pennulata, 1f, 5n, CO, Rock & Pillar Ra., Styx Ck, 1200-1250m, 14 Nov 1993, B. H. Patrick	1225	-45.4781	170.006	6.31397	1.57676	0.249726	1	South
1603	OMNZ IV18680	male	New Zealand, CO, Rock and Pillar Range, McPhees Rock 1250m, 26 Feb 1993, B. H. Patrick	1250	-45.4714	169.993	4.2604	1.35941	0.319081	1	South
1472	NZAC03002648	male	Zelandoperla f. pennulata, 17m, 11f, 3n, CO, Rock & Pillar Range, McPhee's Rock, 1200-1300m, 26 Feb 1993, B. H. Patrick	1250	-45.4711	169.993	4.70954	1.14799	0.243759	1	South
1473	NZAC03002648	male	Zelandoperla f. pennulata, 17m, 11f, 3n, CO, Rock & Pillar Range, McPhee's Rock, 1200-1300m, 26 Feb 1993, B. H. Patrick	1250	-45.4711	169.993	4.03181	1.03734	0.25729	1	South
1474	NZAC03002648	female	Zelandoperla f. pennulata, 17m, 11f, 3n, CO, Rock & Pillar Range, McPhee's Rock, 1200-1300m, 26 Feb 1993, B. H. Patrick	1250	-45.4711	169.993	4.66805	1.21715	0.260741	1	South
1475	NZAC03002648	female	Zelandoperla f. pennulata, 17m, 11f, 3n, CO, Rock & Pillar Range, McPhee's Rock, 1200-1300m, 26 Feb 1993, B. H. Patrick	1250	-45.4711	169.993	3.82434	1.18257	0.309222	1	South
1476	NZAC03002648	female	Zelandoperla f. pennulata, 17m, 11f, 3n, CO, Rock & Pillar Range, McPhee's Rock, 1200-1300m, 26 Feb 1993, B. H. Patrick	1250	-45.4711	169.993	4.71646	1.62517	0.344575	1	South
1477	NZAC03002648	male	Zelandoperla f. pennulata, 17m, 11f, 3n, CO, Rock & Pillar Range, McPhee's Rock, 1200-1300m, 26 Feb 1993, B. H. Patrick	1250	-45.4711	169.993	4.48133	1.67358	0.373457	1	South
235	A314	male	Logan Burn 1000m 19.i.18	900	-45.4687	169.961	3.98705	0.767808	0.192575	1	South
226	A305	male	Logan Burn 1000m 19.i.18	900	-45.4687	169.961	3.72803	0.749306	0.200993	1	South
227	A306	male	Logan Burn 1000m 19.i.18	900	-45.4687	169.961	3.96855	0.80481	0.202797	1	South
232	A311	female	Logan Burn 1000m 19.i.18	900	-45.4687	169.961	4.73636	0.980574	0.207031	1	South
230	A309	male	Logan Burn 1000m 19.i.18	900	-45.4687	169.961	4.52359	0.962072	0.212679	1	South
234	A313	female	Logan Burn 1000m 19.i.18	900	-45.4687	169.961	4.91212	1.04533	0.212806	1	South
228	A307	male	Logan Burn 1000m 19.i.18	900	-45.4687	169.961	4.50509	0.999075	0.221766	1	South
236	A314.5	female	Logan Burn 1000m 19.i.18	900	-45.4687	169.961	4.53284	1.02683	0.226531	1	South
229	A308	male	Logan Burn 1000m 19.i.18	900	-45.4687	169.961	3.3395	0.758557	0.227147	1	South
233	A312	female	Logan Burn 1000m 19.i.18	900	-45.4687	169.961	4.37558	1.01758	0.232558	1	South
231	A310	female	Logan Burn 1000m 19.i.18	900	-45.4687	169.961	4.24607	0.999075	0.235294	1	South
252	A330	male	Logan Burn 1000m 19.i.18	900	-45.4687	169.961	4.86586	1.22109	0.250951	1	South
602	BJF_eppendorfs_58	male	BJF116_06 Rock and Pillar Range Logan Burn 1000m 8.xi.16	1000	-45.4687	169.961	5.06095	1.0039	0.198361	1	South
603	BJF_eppendorfs_59	male	BJF116_07 Rock and Pillar Range Logan Burn 1000m 8.xi.16	1000	-45.4687	169.961	4.96542	1.08925	0.219367	1	South
604	BJF_eppendorfs_60	female	BJF116_17 Rock and Pillar Range Logan Burn 1000m 8.xi.16	1000	-45.4687	169.961	5.64366	1.36315	0.241536	1	South
601	BJF_eppendorfs_57	male	BJF116_05 Rock and Pillar Range Logan Burn 1000m 8.xi.16	1000	-45.4687	169.961	5.44165	1.32868	0.244168	1	South
600	BJF_eppendorfs_56	female	BJF116_03 Rock and Pillar Range Logan Burn 1000m 8.xi.16	1000	-45.4687	169.961	5.45829	1.49129	0.273216	1	South
599	BJF_eppendorfs_55	female	BJF116_02 Rock and Pillar Range Logan Burn 1000m 8.xi.16	1000	-45.4687	169.961	5.79423	1.95362	0.337167	1	South
1482	NZAC03002652	male	Zelandoperla pennulata, m, CO, Old Man Range, 1200-1300m, Little Pomahalca, 12 Dec 1994, B. H. Patrick	1250	-45.4678	169.222	5.07607	3.36791	0.663488	1	South
1481	NZAC03002650	male	Zelandoperla pennulata, 1m, CO, Rock & Pillar Range, Stonehenge, 1220m, 9 Feb 1994, B. H. Patrick	1220	-45.4607	170.049	4.64039	1.00277	0.216095	1	South
552	BJF_eppendorfs_08	male	BJF117_04 Rock and Pillar Range Styx Ck 950m 8.xi.16	1021	-45.4569	169.964	4.52984	0.830058	0.183242	1	South
651	BJF_falcons_27	male	Styx high (1000m) 21/12/16	1021	-45.4569	169.964	3.76048	0.712167	0.189382	1	South
550	BJF_eppendorfs_06	male	BJF117_01 Rock and Pillar Range Styx Ck 950m 8.xi.16	1021	-45.4569	169.964	4.5231	0.858131	0.189722	1	South
551	BJF_eppendorfs_07	male	BJF117_03 Rock and Pillar Range Styx Ck 950m 8.xi.16	1021	-45.4569	169.964	4.2746	0.856559	0.200384	1	South
554	BJF_eppendorfs_10	female	BJF117_07 Rock and Pillar Range Styx Ck 950m 8.xi.16	1021	-45.4569	169.964	5.37595	1.09563	0.203802	1	South
652	BJF_falcons_28	male	Styx high (1000m) 21/12/16	1021	-45.4569	169.964	3.76317	0.789012	0.209667	1	South
653	BJF_falcons_29	male	Styx high (1000m) 21/12/16	1021	-45.4569	169.964	5.32491	1.13807	0.213727	1	South
553	BJF_eppendorfs_09	female	BJF117_02 Rock and Pillar Range Styx Ck 950m 8.xi.16	1021	-45.4569	169.964	4.68042	1.25778	0.268732	1	South
623	BJF_eppendorfs_80	male	BJF144_01 Old Man Range Elbow Ck 1200m 12.i.17	1232	-45.4562	169.238	4.99606	2.49945	0.500285	1	South
624	BJF_eppendorfs_81	male	BJF144_02 Old Man Range Elbow Ck 1200m 12.i.17	1232	-45.4562	169.238	4.51195	3.16817	0.702173	1	South
125	A111	male	Elbow 1200 12.i.17	1123	-45.456	169.237	4.80591	2.11645	0.440385	1	South
116	A102	male	Elbow 1200 12.i.17	1123	-45.456	169.237	4.72274	2.30129	0.48728	1	South
102	A088	male	Elbow 1200 12.i.17	1123	-45.456	169.237	5.01848	2.60628	0.519337	1	South
108	A094	male	Elbow 1200 12.i.17	1123	-45.456	169.237	4.8244	2.53235	0.524904	1	South
111	A097	male	Elbow 1200 12.i.17	1123	-45.456	169.237	4.80591	2.75416	0.573077	1	South
106	A092	female	Elbow 1200 12.i.17	1123	-45.456	169.237	5.50832	3.18854	0.578859	1	South
126	A112	female	Elbow 1200 12.i.17	1123	-45.456	169.237	4.94455	2.90203	0.586916	1	South
124	A110	female	Elbow 1200 12.i.17	1123	-45.456	169.237	5.71165	3.43808	0.601942	1	South
104	A090	male	Elbow 1200 12.i.17	1123	-45.456	169.237	4.6488	3.15157	0.677932	1	South
109	A095	female	Elbow 1200 12.i.17	1123	-45.456	169.237	5.86876	4.09427	0.697638	1	South
123	A109	male	Elbow 1200 12.i.17	1123	-45.456	169.237	4.84288	3.83549	0.791985	1	South
101	A087	male	Elbow 1200 12.i.17	1123	-45.456	169.237	4.76895	3.80776	0.79845	1	South
103	A089	female	Elbow 1200 12.i.17	1123	-45.456	169.237	5.28651	4.2329	0.800699	1	South
127	A113	male	Elbow 1200 12.i.17	1123	-45.456	169.237	4.94455	4.80591	0.971963	1	South
107	A093	male	Elbow 1200 12.i.17	1123	-45.456	169.237	4.73198	4.87985	1.03125	1	South
110	A096	female	Elbow 1200 12.i.17	1123	-45.456	169.237	5.878	10.5823	1.80031	1	South
1403	NZAC03002002	female	Zelandoperla fen. Tillyardi, 1f, NZ/DN/CO, MacCreas D, Emerald Stm, 500-680m, 7 Oct 1993, B. H. Patrick	590	-45.4534	170.424	4.85477	14.8701	3.06299	1	South
128	A114	female	Shingle 1200 12.i.17	1264	-45.4526	169.234	5.12015	2.79113	0.545126	1	South
120	A106	male	Shingle 1200 12.i.17	1264	-45.4526	169.234	4.66728	2.5878	0.554455	1	South
121	A107	male	Shingle 1200 12.i.17	1264	-45.4526	169.234	4.87985	2.7634	0.566288	1	South
113	A099	male	Shingle 1200 12.i.17	1264	-45.4526	169.234	4.6488	2.67098	0.574553	1	South
122	A108	male	Shingle 1200 12.i.17	1264	-45.4526	169.234	5.12015	2.98521	0.583032	1	South
114	A100	male	Shingle 1200 12.i.17	1264	-45.4526	169.234	4.63031	3.81701	0.824351	1	South
112	A098	male	Shingle 1200 12.i.17	1264	-45.4526	169.234	4.35305	3.67837	0.845011	1	South
105	A091	male	Shingle 1200 12.i.17	1264	-45.4526	169.234	4.9353	4.37153	0.885768	1	South
1643	OMNZ IV18721	male	New Zealand, CO, Old Man Range, Waikai Bush Road, 1300m, 20 April 2002, B & H Patrick	1300	-45.451	169.23	4.51464	3.8705	0.857322	1	South
28	A012	male	Elbow 220 30.xi.16	220	-45.4506	169.314	3.87552	5.62762	1.45209	1	South
29	A013	female	Elbow 220 30.xi.16	220	-45.4506	169.314	4.48222	8.00732	1.78646	1	South
555	BJF_eppendorfs_11	female	BJF128_01 Old Man Range Elbow Ck 220m 30.xi.16	200	-45.4488	169.313	4.33827	0.864195	0.199203	1	South
559	BJF_eppendorfs_15	male	BJF128_7 Old Man Range Elbow Ck 220m 30.xi.16	200	-45.4488	169.313	4.16859	0.876659	0.210301	1	South
558	BJF_eppendorfs_14	male	BJF128_06 Old Man Range Elbow Ck 220m 30.xi.16	200	-45.4488	169.313	3.97152	0.984683	0.247936	1	South
557	BJF_eppendorfs_13	female	BJF128_05 Old Man Range Elbow Ck 220m 30.xi.16	200	-45.4488	169.313	5.04559	12.0289	2.38404	1	South
556	BJF_eppendorfs_12	female	BJF128_03 Old Man Range Elbow Ck 220m 30.xi.16	200	-45.4488	169.313	4.74566	13.5329	2.85164	1	South
1393	NZAC03001988	male	Zelandoperla fen. Tillyardi, 1m, NZ/DN, North Waitkouaiti River, Cloverdowns, 300m, 2 Nov 1993, B. H. Patrick	300	-45.4479	170.528	4.34993	13.8961	3.19456	1	South
1662	Six_390_04	male	Six_390m	390	-45.4453	170.115	3.84293	10.9728	2.85532	1	South
1663	Six_390_05	male	Six_390m	390	-45.4453	170.115	4.04139	12.5825	3.1134	1	South
1660	Six_390_02	male	Six_390m	390	-45.4453	170.115	3.70885	11.7071	3.15652	1	South
1664	Six_390_06	female	Six_390m	390	-45.4453	170.115	4.6161	14.5976	3.16232	1	South
1661	Six_390_03	male	Six_390m	390	-45.4453	170.115	3.75231	12.024	3.20443	1	South
1659	Six_390_01	male	Six_390m	390	-45.4453	170.115	3.66003	12.5649	3.43301	1	South
324	A403	female	Six Mile Creek low 400m 19.i.18	390	-45.4453	170.115	3.97412	10.6654	2.68372	1	South
303	A382	male	Six Mile 400m 19.i.18	390	-45.4453	170.115	4.16821	12.7357	3.05543	1	South
307	A386	female	Six Mile 400m 19.i.18	390	-45.4453	170.115	4.26063	13.0684	3.06725	1	South
350	A429	female	Six Mile Ck 400m 19.i.18	390	-45.4453	170.115	4.5463	14.2315	3.13035	1	South
304	A383	female	Six Mile 400m 19.i.18	390	-45.4453	170.115	4.39002	14.2421	3.24421	1	South
164	A222	male	6 Mile Creek "A" 390 1.xi.17	390	-45.4452	170.115	3.70885	11.7071	3.15652	1	South
282	A360	female	6 Mile 400m 19.i.18	390	-45.4452	170.115	4.6161	14.5976	3.16232	1	South
291	A370	male	6 Mile 400m 19.i.18	390	-45.4452	170.115	3.75231	12.024	3.20443	1	South
1500	NZAC03002663	male	Zelandoperla pennulata, 2m, 2f, 4n, CO, Rock & Pillar Ra., 1200-1350m, 23 Ap/ 1993, B.H. Patrick	1275	-45.4442	170.063	5.04841	1.14108	0.226027	1	South
1501	NZAC03002663	female	Zelandoperla pennulata, 2m, 2f, 4n, CO, Rock & Pillar Ra., 1200-1350m, 23 Ap/ 1993, B.H. Patrick	1275	-45.4442	170.063	5.17981	1.46611	0.283044	1	South
1502	NZAC03002663	male	Zelandoperla pennulata, 2m, 2f, 4n, CO, Rock & Pillar Ra., 1200-1350m, 23 Ap/ 1993, B.H. Patrick	1275	-45.4442	170.063	5.25588	1.70124	0.323684	1	South
1503	NZAC03002663	female	Zelandoperla pennulata, 2m, 2f, 4n, CO, Rock & Pillar Ra., 1200-1350m, 23 Ap/ 1993, B.H. Patrick	1275	-45.4442	170.063	3.8036	1.74965	0.46	1	South
1665	Six_480_01	female	Six_480m	480	-45.4439	170.107	3.97412	10.6654	2.68372	1	South
1671	Six_480_07	male	Six_480m	480	-45.4439	170.107	4.03703	11.8796	2.94267	1	South
1676	Six_480_12	male	Six_480m	480	-45.4439	170.107	4.2391	12.5572	2.96224	1	South
1675	Six_480_11	male	Six_480m	480	-45.4439	170.107	4.16821	12.7357	3.05543	1	South
1667	Six_480_03	female	Six_480m	480	-45.4439	170.107	4.26063	13.0684	3.06725	1	South
1677	Six_480_13	male	Six_480m	480	-45.4439	170.107	4.32915	13.3008	3.07238	1	South
1672	Six_480_08	male	Six_480m	480	-45.4439	170.107	4.10356	12.7576	3.1089	1	South
1674	Six_480_10	male	Six_480m	480	-45.4439	170.107	4.11691	12.8791	3.12833	1	South
1669	Six_480_05	female	Six_480m	480	-45.4439	170.107	4.5463	14.2315	3.13035	1	South
1673	Six_480_09	male	Six_480m	480	-45.4439	170.107	4.11239	12.9133	3.14009	1	South
1668	Six_480_04	female	Six_480m	480	-45.4439	170.107	4.39002	14.2421	3.24421	1	South
1670	Six_480_06	female	Six_480m	480	-45.4439	170.107	5.03375	16.4642	3.27076	1	South
1678	Six_480_14	male	Six_480m	480	-45.4439	170.107	4.41598	14.95	3.38544	1	South
1666	Six_480_02	female	Six_480m	480	-45.4439	170.107	4.0169	14.2823	3.55556	1	South
161	A216	male	6 Mile Creek "B" 480 1.xi.17	480	-45.4439	170.107	4.03703	11.8796	2.94267	1	South
168	A234	male	6 Mile Creek "B" 480 1.xi.17	480	-45.4439	170.107	4.32915	13.3008	3.07238	1	South
171	A242	male	6 Mile Creek "B" 480 1.xi.17	480	-45.4439	170.107	4.11691	12.8791	3.12833	1	South
162	A220	male	6 Mile Creek "B" 480 1.xi.17	480	-45.4439	170.107	4.11239	12.9133	3.14009	1	South
1679	Six_600_01	male	Six_600m	600	-45.4437	170.101	4.88648	1.10744	0.226633	1	South
166	A232	male	6 Mile Creek "C" 600 1.xi.17	600	-45.4437	170.101	4.88648	1.10744	0.226633	1	South
1689	Six_680_10	male	Six_680m	680	-45.4433	170.098	4.40247	1.00818	0.229004	1	South
1692	Six_680_13	male	Six_680m	680	-45.4433	170.098	4.63457	1.09242	0.235712	1	South
1680	Six_680_01	male	Six_680m	680	-45.4433	170.098	3.53257	1.47599	0.417825	1	South
1688	Six_680_09	male	Six_680m	680	-45.4433	170.098	4.2115	5.95547	1.4141	1	South
1691	Six_680_12	male	Six_680m	680	-45.4433	170.098	4.61126	12.4333	2.69628	1	South
1690	Six_680_11	male	Six_680m	680	-45.4433	170.098	4.40887	12.3127	2.79271	1	South
1685	Six_680_06	male	Six_680m	680	-45.4433	170.098	3.99252	11.5477	2.89233	1	South
1683	Six_680_04	male	Six_680m	680	-45.4433	170.098	3.98837	11.8391	2.96839	1	South
1684	Six_680_05	male	Six_680m	680	-45.4433	170.098	3.99155	12.0491	3.01865	1	South
1687	Six_680_08	male	Six_680m	680	-45.4433	170.098	4.15992	12.9939	3.12358	1	South
1686	Six_680_07	male	Six_680m	680	-45.4433	170.098	4.12633	13.8018	3.3448	1	South
1682	Six_680_03	male	Six_680m	680	-45.4433	170.098	3.83744	12.9268	3.36861	1	South
1681	Six_680_02	male	Six_680m	680	-45.4433	170.098	3.80698	13.4361	3.52934	1	South
178	A255	male	6 Mile Creek "D" 680 1.xi.17	680	-45.4432	170.098	4.63457	1.09242	0.235712	1	South
174	A249	male	6 Mile Creek "D" 680 1.xi.17	680	-45.4432	170.098	3.53257	1.47599	0.417825	1	South
175	A250	male	6 Mile Creek "D" 680 1.xi.17	680	-45.4432	170.098	4.2115	5.95547	1.4141	1	South
163	A221	male	6 Mile Creek "D" 680 1.xi.17	680	-45.4432	170.098	4.61126	12.4333	2.69628	1	South
179	A256	male	6 Mile Creek "D" 680 1.xi.17	680	-45.4432	170.098	4.15992	12.9939	3.12358	1	South
169	A236	male	6 Mile Creek "D" 680 1.xi.17	680	-45.4432	170.098	4.12633	13.8018	3.3448	1	South
165	A223	male	6 Mile Creek "D" 680 1.xi.17	680	-45.4432	170.098	3.83744	12.9268	3.36861	1	South
160	A214	male	6 Mile Creek "D" 680 1.xi.17	680	-45.4432	170.098	3.80698	13.4361	3.52934	1	South
1658	Six_1100_15	male	Six_1100m	1100	-45.4414	170.084	4.20907	0.814061	0.193407	1	South
1649	Six_1100_06	female	Six_1100m	1100	-45.4414	170.084	4.38483	0.915819	0.208861	1	South
1647	Six_1100_04	female	Six_1100m	1100	-45.4414	170.084	4.28307	0.897317	0.209503	1	South
1657	Six_1100_14	male	Six_1100m	1100	-45.4414	170.084	3.89454	0.823312	0.211401	1	South
1648	Six_1100_05	female	Six_1100m	1100	-45.4414	170.084	4.29232	0.943571	0.219828	1	South
1654	Six_1100_11	female	Six_1100m	1100	-45.4414	170.084	4.73636	1.09158	0.230469	1	South
1652	Six_1100_09	female	Six_1100m	1100	-45.4414	170.084	4.6161	1.07308	0.232465	1	South
1653	Six_1100_10	female	Six_1100m	1100	-45.4414	170.084	4.6531	1.10083	0.236581	1	South
1656	Six_1100_13	male	Six_1100m	1100	-45.4414	170.084	3.59259	0.851852	0.237113	1	South
1644	Six_1100_01	female	Six_1100m	1100	-45.4414	170.084	4.12581	0.999075	0.242152	1	South
1646	Six_1100_03	female	Six_1100m	1100	-45.4414	170.084	4.22222	1.0463	0.247807	1	South
1650	Six_1100_07	female	Six_1100m	1100	-45.4414	170.084	4.52359	1.16559	0.257669	1	South
1651	Six_1100_08	female	Six_1100m	1100	-45.4414	170.084	4.54209	1.35985	0.299389	1	South
1655	Six_1100_12	female	Six_1100m	1100	-45.4414	170.084	5.07863	1.62812	0.320583	1	South
1645	Six_1100_02	female	Six_1100m	1100	-45.4414	170.084	3.62037	1.26852	0.350384	1	South
238	A316	male	Six Mile 1140m 19.i.18	1100	-45.4414	170.084	4.20907	0.814061	0.193407	1	South
239	A317	female	Six Mile 1140m 19.i.18	1100	-45.4414	170.084	4.28307	0.897317	0.209503	1	South
357	A436	male	Six Mile 1100m 19.i.18	1100	-45.4414	170.084	3.59259	0.851852	0.237113	1	South
380	A461	female	Six Mile 1140m 19.i.18	1100	-45.4414	170.084	4.22222	1.0463	0.247807	1	South
346	A425	female	Six Mile 1100m 19.i.18	1100	-45.4414	170.084	3.62037	1.26852	0.350384	1	South
266	A344	female	6 Mile 1100m 19.i.18	1100	-45.4413	170.084	4.38483	0.915819	0.208861	1	South
268	A346	male	6 Mile 1100m 19.i.18	1100	-45.4413	170.084	3.89454	0.823312	0.211401	1	South
278	A356	female	6 Mile 1100m 19.i.18	1100	-45.4413	170.084	4.29232	0.943571	0.219828	1	South
249	A327	female	6 Mile 1100m 19.i.18	1100	-45.4413	170.084	4.73636	1.09158	0.230469	1	South
248	A326	female	6 Mile 1140m (1100m?) 19.i.18	1100	-45.4413	170.084	4.6161	1.07308	0.232465	1	South
240	A318	female	6 Mile 1100m 19.i.18	1100	-45.4413	170.084	4.6531	1.10083	0.236581	1	South
257	A335	female	6 Mile 1100m 19.i.18	1100	-45.4413	170.084	4.12581	0.999075	0.242152	1	South
277	A355	female	6 Mile 1100m 19.i.18	1100	-45.4413	170.084	4.52359	1.16559	0.257669	1	South
267	A345	female	6 Mile 1100m 19.i.18	1100	-45.4413	170.084	4.54209	1.35985	0.299389	1	South
261	A339	female	6 Mile 1100m 19.i.18	1100	-45.4413	170.084	5.07863	1.62812	0.320583	1	South
1406	NZAC03002005	male	Zelandoperla fen. Tillyardi 1m, NZ OL, Cromel Stm, 1000m, Eyre Mts, 29 Dec 1997, Eric Edwards	1000	-45.4413	168.323	4.90318	14.5022	2.95771	1	South
594	BJF_eppendorfs_50	female	BJF118_04 Rock and Pillar Range Styx Ck 595m 8.xi.16	604	-45.4342	169.953	4.57629	1.08214	0.236466	1	South
45	A030	female	Styx 590 8.xi.16	604	-45.4342	169.953	4.44547	1.28655	0.289407	1	South
654	BJF_falcons_30	male	Styx 600m (Jon and GMcC)	604	-45.4342	169.953	4.38175	1.5259	0.348239	1	South
593	BJF_eppendorfs_49	female	BJF118_02 Rock and Pillar Range Styx Ck 595m 8.xi.16	604	-45.4342	169.953	5.02451	2.26911	0.451607	1	South
655	BJF_falcons_31	male	Styx 600m (Jon and GMcC)	604	-45.4342	169.953	3.79699	1.78429	0.469923	1	South
596	BJF_eppendorfs_52	male	BJF118_06 Rock and Pillar Range Styx Ck 595m 8.xi.16	604	-45.4342	169.953	4.79241	2.3375	0.48775	1	South
100	A086	male	Styx 590 21.xii.16	604	-45.4342	169.953	3.96488	7.11645	1.79487	1	South
597	BJF_eppendorfs_53	male	BJF118_07 Rock and Pillar Range Styx Ck 595m 8.xi.16	604	-45.4342	169.953	4.70476	8.52874	1.81279	1	South
595	BJF_eppendorfs_51	male	BJF118_05 Rock and Pillar Range Styx Ck 595m 8.xi.16	604	-45.4342	169.953	4.04644	8.09704	2.00103	1	South
598	BJF_eppendorfs_54	female	BJF118_11 Rock and Pillar Range Styx Ck 595m 8.xi.16	604	-45.4342	169.953	4.82962	15.956	3.30377	1	South
762	Lug_320_12	male	Lug_320m	320	-45.4269	170.15	3.9824	10.793	2.71018	1	South
753	Lug_320_03	female	Lug_320m	320	-45.4269	170.15	4.22624	12.2918	2.90845	1	South
763	Lug_320_13	male	Lug_320m	320	-45.4269	170.15	4.07041	12.1771	2.99162	1	South
759	Lug_320_09	male	Lug_320m	320	-45.4269	170.15	3.60383	10.962	3.04176	1	South
758	Lug_320_08	female	Lug_320m	320	-45.4269	170.15	5.25632	16.4987	3.13882	1	South
760	Lug_320_10	male	Lug_320m	320	-45.4269	170.15	3.7637	11.9604	3.17784	1	South
757	Lug_320_07	female	Lug_320m	320	-45.4269	170.15	5.1168	16.5742	3.23916	1	South
755	Lug_320_05	female	Lug_320m	320	-45.4269	170.15	4.42895	14.4597	3.26482	1	South
756	Lug_320_06	female	Lug_320m	320	-45.4269	170.15	4.64243	15.1897	3.27194	1	South
761	Lug_320_11	male	Lug_320m	320	-45.4269	170.15	3.974	13.1472	3.30831	1	South
764	Lug_320_14	male	Lug_320m	320	-45.4269	170.15	4.19232	14.2492	3.39888	1	South
751	Lug_320_01	female	Lug_320m	320	-45.4269	170.15	4.18608	14.5487	3.4755	1	South
752	Lug_320_02	female	Lug_320m	320	-45.4269	170.15	4.21908	14.6866	3.481	1	South
754	Lug_320_04	female	Lug_320m	320	-45.4269	170.15	4.33728	15.4361	3.55892	1	South
119	A105	male	Shingle 300 12.i.17	313	-45.4252	169.291	4.08503	2.20887	0.540724	1	South
115	A101	male	Shingle 300 12.i.17	313	-45.4252	169.291	4.10351	2.26433	0.551802	1	South
118	A104	male	Shingle 300 12.i.17	313	-45.4252	169.291	3.72458	7.99445	2.1464	1	South
1395	NZAC03001991	female	Zelandoperla tillyardi f, New Zealand, OL, Pig Ck, 540m, Eyre Mts, 26-1-99, E. Edwards	540	-45.4244	168.515	5.60166	17.7706	3.17237	1	South
368	A448	male	Lug 400m/860m* 15.ii.18	390	-45.4214	170.141	3.84259	2.12037	0.551807	1	South
361	A441	male	Lug 400m 15.ii.18	390	-45.4214	170.141	3.85185	5.87037	1.52404	1	South
334	A413	female	Lug 400m 15.ii.18	390	-45.4214	170.141	4.62037	8.82407	1.90982	1	South
355	A434	male	Lug 400m 15.ii.18	390	-45.4214	170.141	3.52778	7.40741	2.09974	1	South
354	A433	male	Lug 400m 15.ii.18	390	-45.4214	170.141	4.19444	11.2963	2.69316	1	South
330	A409	male	Lug 400m 15.ii.18	390	-45.4214	170.141	3.72458	10.342	2.77667	1	South
370	A450	male	Lug 400m 15.ii.18	390	-45.4214	170.141	3.51852	10.0926	2.86842	1	South
365	A445	male	Lug 400m 15.ii.18	390	-45.4214	170.141	3.72222	11.0648	2.97264	1	South
417	A499	male	Lug 400m 15.ii.18	390	-45.4214	170.141	3.7963	11.463	3.01951	1	South
340	A419	female	Lug 400m 15.ii.18	390	-45.4214	170.141	4.68519	14.3611	3.06522	1	South
401	A482	female	Lug 400m 15.ii.18	390	-45.4214	170.141	4.74074	14.6944	3.09961	1	South
332	A411	male	Lug 400m 15.ii.18	390	-45.4214	170.141	3.76155	11.7375	3.12039	1	South
358	A438	male	Lug 400m 15.ii.18	390	-45.4214	170.141	3.67593	11.6204	3.16121	1	South
333	A412	female	Lug 400m 15.ii.18	390	-45.4214	170.141	4.90741	15.6944	3.19811	1	South
382	A463	female	Lug 400m 15.ii.18	390	-45.4214	170.141	4.24074	13.6204	3.21179	1	South
381	A462	male	Lug 400m 15.ii.18	390	-45.4214	170.141	3.81481	12.3796	3.24515	1	South
369	A449	male	Lug 400m 15.ii.18	390	-45.4214	170.141	3.74074	12.1759	3.25495	1	South
363	A443	male	Lug 400m 15.ii.18	390	-45.4214	170.141	3.82407	12.5741	3.28814	1	South
331	A410	female	Lug 400m 15.ii.18	390	-45.4214	170.141	4.39926	14.5564	3.30882	1	South
335	A414	female	Lug 400m 15.ii.18	390	-45.4214	170.141	4.36111	14.7222	3.3758	1	South
383	A464	female	Lug 400m 15.ii.18	390	-45.4214	170.141	4.26852	14.5741	3.41432	1	South
781	Lug_390_18	female	Lug_390m	390	-45.4214	170.141	4.62037	8.82407	1.90982	1	South
766	Lug_390_02	male	Lug_390m	390	-45.4214	170.141	3.52778	7.40741	2.09974	1	South
776	Lug_390_13	male	Lug_390m	390	-45.4214	170.141	4.19444	11.2963	2.69316	1	South
769	Lug_390_05	male	Lug_390m	390	-45.4214	170.141	3.72458	10.342	2.77667	1	South
765	Lug_390_01	male	Lug_390m	390	-45.4214	170.141	3.51852	10.0926	2.86842	1	South
775	Lug_390_12	male	Lug_390m	390	-45.4214	170.141	4.03321	11.6939	2.8994	1	South
768	Lug_390_04	male	Lug_390m	390	-45.4214	170.141	3.72222	11.0648	2.97264	1	South
772	Lug_390_08	male	Lug_390m	390	-45.4214	170.141	3.7963	11.463	3.01951	1	South
782	Lug_390_19	female	Lug_390m	390	-45.4214	170.141	4.68519	14.3611	3.06522	1	South
783	Lug_390_20	female	Lug_390m	390	-45.4214	170.141	4.74074	14.6944	3.09961	1	South
771	Lug_390_07	male	Lug_390m	390	-45.4214	170.141	3.76155	11.7375	3.12039	1	South
767	Lug_390_03	male	Lug_390m	390	-45.4214	170.141	3.67593	11.6204	3.16121	1	South
784	Lug_390_21	female	Lug_390m	390	-45.4214	170.141	4.90741	15.6944	3.19811	1	South
777	Lug_390_14	female	Lug_390m	390	-45.4214	170.141	4.24074	13.6204	3.21179	1	South
773	Lug_390_09	male	Lug_390m	390	-45.4214	170.141	3.81481	12.3796	3.24515	1	South
770	Lug_390_06	male	Lug_390m	390	-45.4214	170.141	3.74074	12.1759	3.25495	1	South
774	Lug_390_10	male	Lug_390m	390	-45.4214	170.141	3.82407	12.5741	3.28814	1	South
780	Lug_390_17	female	Lug_390m	390	-45.4214	170.141	4.39926	14.5564	3.30882	1	South
779	Lug_390_16	female	Lug_390m	390	-45.4214	170.141	4.36111	14.7222	3.3758	1	South
778	Lug_390_15	female	Lug_390m	390	-45.4214	170.141	4.26852	14.5741	3.41432	1	South
1279	NZAC_notbarcoded_003	male	P44 Zelandoperla fenestrata, 1m(sw), CO, Rock and Pillar Range, Leaning Lodge, 1250m, 24-25 Feb 2007, B. H. Patrick	1250	-45.4199	170.084	4.57815	4.2462	0.927492	1	South
792	Lug_435_08	male	Lug_435m	435	-45.4195	170.136	3.45505	7.39929	2.14158	1	South
791	Lug_435_07	male	Lug_435m	435	-45.4195	170.136	3.43438	9.86818	2.87335	1	South
790	Lug_435_06	male	Lug_435m	435	-45.4195	170.136	3.3811	9.80472	2.89986	1	South
797	Lug_435_13	male	Lug_435m	435	-45.4195	170.136	4.25982	12.4598	2.92497	1	South
798	Lug_435_14	male	Lug_435m	435	-45.4195	170.136	4.26144	13.5917	3.18946	1	South
786	Lug_435_02	female	Lug_435m	435	-45.4195	170.136	4.56109	14.601	3.20121	1	South
793	Lug_435_09	male	Lug_435m	435	-45.4195	170.136	3.84062	12.3293	3.21023	1	South
788	Lug_435_04	female	Lug_435m	435	-45.4195	170.136	4.85294	15.8499	3.26604	1	South
787	Lug_435_03	female	Lug_435m	435	-45.4195	170.136	4.57407	15.0395	3.28798	1	South
794	Lug_435_10	male	Lug_435m	435	-45.4195	170.136	3.86231	13.1056	3.39319	1	South
796	Lug_435_12	male	Lug_435m	435	-45.4195	170.136	3.90822	13.3243	3.4093	1	South
795	Lug_435_11	male	Lug_435m	435	-45.4195	170.136	3.88325	13.2572	3.41394	1	South
785	Lug_435_01	female	Lug_435m	435	-45.4195	170.136	4.21219	15.095	3.58364	1	South
789	Lug_435_05	male	Lug_435m	435	-45.4195	170.136	3.12219	11.3102	3.62253	1	South
832	Lug_550_11	female	Lug_550m	550	-45.4192	170.126	4.6491	1.08962	0.234373	1	South
829	Lug_550_08	male	Lug_550m	550	-45.4192	170.126	4.08424	2.46114	0.602594	1	South
830	Lug_550_09	female	Lug_550m	550	-45.4192	170.126	4.13974	4.04559	0.977259	1	South
825	Lug_550_04	male	Lug_550m	550	-45.4192	170.126	3.74577	11.4789	3.06449	1	South
823	Lug_550_02	male	Lug_550m	550	-45.4192	170.126	3.62122	11.1154	3.06951	1	South
834	Lug_550_13	female	Lug_550m	550	-45.4192	170.126	4.81602	14.8106	3.07527	1	South
826	Lug_550_05	male	Lug_550m	550	-45.4192	170.126	3.80461	11.8389	3.11173	1	South
828	Lug_550_07	male	Lug_550m	550	-45.4192	170.126	4.02363	12.5334	3.11495	1	South
827	Lug_550_06	male	Lug_550m	550	-45.4192	170.126	4.01523	12.5295	3.12049	1	South
831	Lug_550_10	female	Lug_550m	550	-45.4192	170.126	4.43546	13.8736	3.12789	1	South
824	Lug_550_03	male	Lug_550m	550	-45.4192	170.126	3.72414	11.9302	3.20349	1	South
833	Lug_550_12	female	Lug_550m	550	-45.4192	170.126	4.75945	15.3887	3.23329	1	South
822	Lug_550_01	male	Lug_550m	550	-45.4192	170.126	3.35897	11.2235	3.34136	1	South
839	Lug_600_05	female	Lug 600m	600	-45.4191	170.124	4.48331	10.1728	2.26903	1	South
836	Lug_600_02	male	Lug 600m	600	-45.4191	170.124	3.79094	10.5996	2.79603	1	South
838	Lug_600_04	male	Lug 600m	600	-45.4191	170.124	3.91345	10.9624	2.80122	1	South
841	Lug_600_07	female	Lug 600m	600	-45.4191	170.124	4.72726	13.5641	2.86933	1	South
840	Lug_600_06	female	Lug 600m	600	-45.4191	170.124	4.51782	13.3728	2.96	1	South
842	Lug_600_08	female	Lug 600m	600	-45.4191	170.124	5.19695	15.4864	2.9799	1	South
835	Lug_600_01	male	Lug 600m	600	-45.4191	170.124	3.2363	11.0917	3.42728	1	South
837	Lug_600_03	female	Lug 600m	600	-45.4191	170.124	3.85784	13.3616	3.46348	1	South
843	Lug_700_01	male	Lug_700m	700	-45.4186	170.12	3.50388	0.70971	0.20255	1	South
817	Lug_500_21	male	Lug_500m	500	-45.4186	170.127	3.89815	8.21296	2.10689	1	South
818	Lug_500_22	male	Lug_500m	500	-45.4186	170.127	4.06481	10.7222	2.63781	1	South
806	Lug_500_10	female	Lug_500m	500	-45.4186	170.127	4.62037	13.3426	2.88778	1	South
814	Lug_500_18	male	Lug_500m	500	-45.4186	170.127	3.78704	11.0093	2.90709	1	South
809	Lug_500_13	female	Lug_500m	500	-45.4186	170.127	4.65741	13.5926	2.91849	1	South
802	Lug_500_05	female	Lug_500m	500	-45.4186	170.127	4.35185	12.7037	2.91915	1	South
821	Lug_500_25	male	Lug_500m	500	-45.4186	170.127	4.16667	12.1852	2.92444	1	South
805	Lug_500_08	female	Lug_500m	500	-45.4186	170.127	4.55556	13.4815	2.95935	1	South
844	Lug_700_02	male	Lug_700m	700	-45.4186	170.12	3.64759	10.9506	3.00215	1	South
820	Lug_500_24	male	Lug_500m	500	-45.4186	170.127	4.13889	12.537	3.02908	1	South
819	Lug_500_23	male	Lug_500m	500	-45.4186	170.127	4.12037	12.713	3.08539	1	South
800	Lug_500_03	female	Lug_500m	500	-45.4186	170.127	4.14815	12.9907	3.1317	1	South
801	Lug_500_04	female	Lug_500m	500	-45.4186	170.127	4.22166	13.3176	3.15458	1	South
813	Lug_500_17	male	Lug_500m	500	-45.4186	170.127	3.61111	11.4259	3.1641	1	South
804	Lug_500_07	female	Lug_500m	500	-45.4186	170.127	4.52778	14.3611	3.17178	1	South
810	Lug_500_14	female	Lug_500m	500	-45.4186	170.127	4.69444	14.9352	3.18146	1	South
816	Lug_500_20	male	Lug_500m	500	-45.4186	170.127	3.87037	12.3611	3.19378	1	South
807	Lug_500_11	female	Lug_500m	500	-45.4186	170.127	4.64815	15.0185	3.23108	1	South
811	Lug_500_15	female	Lug_500m	500	-45.4186	170.127	4.75	15.3611	3.23392	1	South
808	Lug_500_12	female	Lug_500m	500	-45.4186	170.127	4.65741	15.4167	3.31014	1	South
803	Lug_500_06	female	Lug_500m	500	-45.4186	170.127	4.38889	14.6759	3.34388	1	South
799	Lug_500_01	female	Lug_500m	500	-45.4186	170.127	3.42593	11.8889	3.47027	1	South
815	Lug_500_19	male	Lug_500m	500	-45.4186	170.127	3.82407	13.537	3.53995	1	South
812	Lug_500_16	male	Lug_500m	500	-45.4186	170.127	3.49074	12.5648	3.59947	1	South
338	A417	male	Lug 500m 16.i.18	480	-45.4186	170.129	3.89815	8.21296	2.10689	1	South
364	A444	male	Lug 500m 16.ii.18	480	-45.4186	170.129	4.06481	10.7222	2.63781	1	South
378	A459	female	Lug 500m 16.ii.18	480	-45.4186	170.129	4.62037	13.3426	2.88778	1	South
384	A465	male	Lug 500m 16.ii.18	480	-45.4186	170.129	3.78704	11.0093	2.90709	1	South
375	A455	female	Lug 500m 16.ii.18	480	-45.4186	170.129	4.65741	13.5926	2.91849	1	South
377	A458	female	Lug 500m 16.ii.18	480	-45.4186	170.129	4.35185	12.7037	2.91915	1	South
341	A420	male	Lug 500m 16.ii.18	480	-45.4186	170.129	4.16667	12.1852	2.92444	1	South
373	A453	female	Lug 500m 16.ii.18	480	-45.4186	170.129	4.55556	13.4815	2.95935	1	South
337	A416	male	Lug 500m 16.i.18	480	-45.4186	170.129	4.13889	12.537	3.02908	1	South
390	A471	male	Lug 500m 16.ii.18	480	-45.4186	170.129	4.12037	12.713	3.08539	1	South
386	A467	female	Lug 500m 16.ii.18	480	-45.4186	170.129	4.14815	12.9907	3.1317	1	South
376	A456	male	Lug 500m 16.ii.18	480	-45.4186	170.129	3.61111	11.4259	3.1641	1	South
348	A427	female	Lug 500m 16.ii.18	480	-45.4186	170.129	4.52778	14.3611	3.17178	1	South
391	A472	female	Lug 500m 16.ii.18	480	-45.4186	170.129	4.69444	14.9352	3.18146	1	South
385	A466	male	Lug 500m 16.ii.18	480	-45.4186	170.129	3.87037	12.3611	3.19378	1	South
413	A495	female	Lug 500m 16.ii.18	480	-45.4186	170.129	4.64815	15.0185	3.23108	1	South
379	A460	female	Lug 500m 16.ii.18	480	-45.4186	170.129	4.75	15.3611	3.23392	1	South
405	A487	female	Lug 500m 16.ii.18	480	-45.4186	170.129	4.55556	14.7685	3.24187	1	South
372	A452	female	Lug 500m 16.ii.18	480	-45.4186	170.129	4.65741	15.4167	3.31014	1	South
374	A454	female	Lug 500m 16.ii.18	480	-45.4186	170.129	4.38889	14.6759	3.34388	1	South
366	A446	female	Lug 500m 16.ii.18	480	-45.4186	170.129	3.42593	11.8889	3.47027	1	South
371	A451	male	Lug 500m 16.ii.18	480	-45.4186	170.129	3.82407	13.537	3.53995	1	South
336	A415	female	Lug 500m 16.i.18	480	-45.4186	170.129	4.12037	14.7685	3.58427	1	South
359	A439	male	Lug 500m 16.ii.18	480	-45.4186	170.129	3.49074	12.5648	3.59947	1	South
867	Lug_850_23	male	Lug_850m	850	-45.4182	170.113	3.75926	0.666667	0.17734	1	South
864	Lug_850_20	male	Lug_850m	850	-45.4182	170.113	3.66667	0.694444	0.189394	1	South
848	Lug_850_04	female	Lug_850m	850	-45.4182	170.113	4.34449	0.833997	0.191966	1	South
869	Lug_850_25	male	Lug_850m	850	-45.4182	170.113	3.91727	0.785391	0.200495	1	South
885	Lug_850_41	male	Lug_850m	850	-45.4182	170.113	4.70481	0.949349	0.201782	1	South
880	Lug_850_36	male	Lug_850m	850	-45.4182	170.113	4.29922	0.867854	0.201863	1	South
866	Lug_850_22	male	Lug_850m	850	-45.4182	170.113	3.75229	0.769566	0.205093	1	South
876	Lug_850_32	male	Lug_850m	850	-45.4182	170.113	4.02987	0.839811	0.208396	1	South
884	Lug_850_40	male	Lug_850m	850	-45.4182	170.113	4.576	0.954301	0.208545	1	South
870	Lug_850_26	male	Lug_850m	850	-45.4182	170.113	3.92061	0.82011	0.209179	1	South
878	Lug_850_34	male	Lug_850m	850	-45.4182	170.113	4.09753	0.888793	0.216909	1	South
881	Lug_850_37	male	Lug_850m	850	-45.4182	170.113	4.48821	0.9775	0.217793	1	South
861	Lug_850_17	male	Lug_850m	850	-45.4182	170.113	3.49349	0.778717	0.222905	1	South
856	Lug_850_12	female	Lug_850m	850	-45.4182	170.113	4.77032	1.08128	0.226668	1	South
858	Lug_850_14	female	Lug_850m	850	-45.4182	170.113	5.00361	1.17139	0.234108	1	South
851	Lug_850_07	female	Lug_850m	850	-45.4182	170.113	4.5169	1.07713	0.238467	1	South
847	Lug_850_03	female	Lug_850m	850	-45.4182	170.113	3.98089	0.972225	0.244223	1	South
882	Lug_850_38	male	Lug_850m	850	-45.4182	170.113	4.55786	1.11993	0.245713	1	South
855	Lug_850_11	female	Lug_850m	850	-45.4182	170.113	4.76182	1.18839	0.249568	1	South
850	Lug_850_06	female	Lug_850m	850	-45.4182	170.113	4.50904	1.12875	0.250331	1	South
857	Lug_850_13	female	Lug_850m	850	-45.4182	170.113	4.87485	1.23248	0.252824	1	South
849	Lug_850_05	female	Lug_850m	850	-45.4182	170.113	4.43449	1.14366	0.257902	1	South
871	Lug_850_27	male	Lug_850m	850	-45.4182	170.113	3.93804	1.01663	0.258157	1	South
874	Lug_850_30	male	Lug_850m	850	-45.4182	170.113	4.02385	1.04963	0.260852	1	South
873	Lug_850_29	male	Lug_850m	850	-45.4182	170.113	3.95021	1.03154	0.261136	1	South
872	Lug_850_28	male	Lug_850m	850	-45.4182	170.113	3.94483	1.05044	0.266282	1	South
860	Lug_850_16	female	Lug_850m	850	-45.4182	170.113	5.19964	1.41581	0.272291	1	South
845	Lug_850_01	female	Lug_850m	850	-45.4182	170.113	3.49338	0.956884	0.273914	1	South
883	Lug_850_39	male	Lug_850m	850	-45.4182	170.113	4.57434	1.2813	0.280106	1	South
852	Lug_850_08	female	Lug_850m	850	-45.4182	170.113	4.53429	1.29024	0.284551	1	South
877	Lug_850_33	male	Lug_850m	850	-45.4182	170.113	4.03886	1.17149	0.290055	1	South
854	Lug_850_10	female	Lug_850m	850	-45.4182	170.113	4.63677	1.49844	0.323164	1	South
886	Lug_850_42	male	Lug_850m	850	-45.4182	170.113	4.94133	1.64829	0.333573	1	South
862	Lug_850_18	male	Lug_850m	850	-45.4182	170.113	3.49456	1.25853	0.36014	1	South
853	Lug_850_09	female	Lug_850m	850	-45.4182	170.113	4.63091	1.67542	0.361791	1	South
846	Lug_850_02	female	Lug_850m	850	-45.4182	170.113	3.89815	1.91667	0.491686	1	South
868	Lug_850_24	male	Lug_850m	850	-45.4182	170.113	3.84259	2.12037	0.551807	1	South
865	Lug_850_21	male	Lug_850m	850	-45.4182	170.113	3.69211	2.37582	0.643486	1	South
863	Lug_850_19	male	Lug_850m	850	-45.4182	170.113	3.53407	2.59527	0.734358	1	South
859	Lug_850_15	female	Lug_850m	850	-45.4182	170.113	5.04209	11.4335	2.2676	1	South
879	Lug_850_35	male	Lug_850m	850	-45.4182	170.113	4.27926	13.4802	3.15014	1	South
875	Lug_850_31	male	Lug_850m	850	-45.4182	170.113	4.02778	12.8333	3.18621	1	South
351	A430	male	Lug 860m 15.ii.18	857	-45.4181	170.113	3.75926	0.666667	0.17734	1	South
362	A442	male	Lug 860m 15.ii.18	857	-45.4181	170.113	3.66667	0.694444	0.189394	1	South
342	A421	female	Lug 860m 15.ii.18	857	-45.4181	170.113	3.89815	1.91667	0.491686	1	South
356	A435	male	Lug 860m 15.ii.18	857	-45.4181	170.113	4.02778	12.8333	3.18621	1	South
1389	NZAC03001984	male	Zelandoperla tillyardi, 2m, 1n, OL, Eyre Mts, Pig Ck, 1300m, 25 Jan 1999, E. Edwards	1300	-45.4145	168.482	5.24896	10.3463	1.97112	1	South
1390	NZAC03001984	male	Zelandoperla tillyardi, 2m, 1n, OL, Eyre Mts, Pig Ck, 1300m, 25 Jan 1999, E. Edwards	1300	-45.4145	168.482	4.83402	12.0563	2.49405	1	South
1314	NZAC_notbarcoded_037	male	Zelandoperla fen. Tillyardi, 1m, 1n, NZ OL, Helen Pks, Eyre Mts, 1000-1300m, 1-2 March 1998, B. H. Patrick	1150	-45.4143	168.338	4.28769	12.2944	2.86736	1	South
1575	OMNZ IV18586	female	New Zealand, OL, Helen Peaks, Eyre Mts, 1300m, 1-2 March 1998, B&H Patrick	1300	-45.4143	168.338	4.14484	12.5578	3.02974	1	South
734	Lug_1200_03	female	Lug_1200m	1200	-45.4124	170.1	4.12037	0.648148	0.157303	1	South
737	Lug_1200_06	female	Lug_1200m	1200	-45.4124	170.1	4.65741	0.861111	0.184891	1	South
745	Lug_1200_15	male	Lug_1200m	1200	-45.4124	170.1	3.95177	0.782431	0.197995	1	South
750	Lug_1200_20	male	Lug_1200m	1200	-45.4124	170.1	4.7963	0.981481	0.204633	1	South
733	Lug_1200_02	female	Lug_1200m	1200	-45.4124	170.1	4.02778	0.87037	0.216092	1	South
742	Lug_1200_11	male	Lug_1200m	1200	-45.4124	170.1	3.5463	0.777778	0.219321	1	South
736	Lug_1200_05	female	Lug_1200m	1200	-45.4124	170.1	4.21296	0.935185	0.221978	1	South
746	Lug_1200_16	male	Lug_1200m	1200	-45.4124	170.1	4.22042	0.956131	0.226549	1	South
739	Lug_1200_08	female	Lug_1200m	1200	-45.4124	170.1	4.69814	1.08645	0.23125	1	South
748	Lug_1200_18	male	Lug_1200m	1200	-45.4124	170.1	4.63494	1.09038	0.235251	1	South
744	Lug_1200_13	male	Lug_1200m	1200	-45.4124	170.1	3.75993	0.919367	0.244517	1	South
747	Lug_1200_17	male	Lug_1200m	1200	-45.4124	170.1	4.42631	1.1364	0.256737	1	South
732	Lug_1200_01	female	Lug_1200m	1200	-45.4124	170.1	3.69444	0.972222	0.263158	1	South
735	Lug_1200_04	female	Lug_1200m	1200	-45.4124	170.1	4.2037	1.11111	0.264317	1	South
738	Lug_1200_07	female	Lug_1200m	1200	-45.4124	170.1	4.66164	1.25277	0.26874	1	South
749	Lug_1200_19	male	Lug_1200m	1200	-45.4124	170.1	4.65741	1.25926	0.270378	1	South
743	Lug_1200_12	male	Lug_1200m	1200	-45.4124	170.1	3.75	1.03704	0.276543	1	South
741	Lug_1200_10	female	Lug_1200m	1200	-45.4124	170.1	4.88642	1.45613	0.297995	1	South
740	Lug_1200_09	female	Lug_1200m	1200	-45.4124	170.1	4.82407	1.48148	0.307102	1	South
392	A473	female	Lug 1200m 15.ii.18	1200	-45.4122	170.1	4.12037	0.648148	0.157303	1	South
367	A447	male	Lug 1200m 15.ii.18	1200	-45.4122	170.1	4.65741	0.861111	0.184891	1	South
352	A431	male	Lug 1200m 15.ii.18	1200	-45.4122	170.1	4.7963	0.981481	0.204633	1	South
394	A475	female	Lug 1200m 15.ii.18	1200	-45.4122	170.1	4.02778	0.87037	0.216092	1	South
388	A469	male	Lug 1200m 15.ii.18	1200	-45.4122	170.1	3.5463	0.777778	0.219321	1	South
393	A474	female	Lug 1200m 15.ii.18	1200	-45.4122	170.1	4.21296	0.935185	0.221978	1	South
343	A422	male	Lug 1200m 15.ii.18	1200	-45.4122	170.1	3.85185	0.87037	0.225962	1	South
395	A476	female	Lug 1200m 15.ii.18	1200	-45.4122	170.1	3.69444	0.972222	0.263158	1	South
387	A468	female	Lug 1200m 15.ii.18	1200	-45.4122	170.1	4.2037	1.11111	0.264317	1	South
389	A470	female	Lug 1200m 15.ii.18	1200	-45.4122	170.1	4.65741	1.25926	0.270378	1	South
344	A423	male	Lug 1200m 15.ii.18	1200	-45.4122	170.1	3.75	1.03704	0.276543	1	South
345	A424	female	Lug 1200m 15.ii.18	1200	-45.4122	170.1	4.82407	1.48148	0.307102	1	South
1515	NZAC03002687	female	Zelandoperla fenestrata pennulata, f, FD, Mt Luxmore, Te Anau, 3600' beating shrubs, 4/ii/64, J.S. Dugdale, note eggs	1097	-45.3861	167.59	4.5574	1.07192	0.235205	1	South
641	BJF_falcons_17	female	Station Ck (Z) left branch adults 14/11/17 (BJF00225)	780	-45.3839	170.158	5.24166	1.56072	0.297754	1	South
640	BJF_falcons_16	female	Station Ck (Z) left branch adults 14/11/17 (BJF00225)	780	-45.3839	170.158	5.5432	3.47646	0.627158	1	South
194	A273	female	Station Creek "Z" left branch 14.xi.17	777	-45.3838	170.158	4.79592	1.20594	0.251451	1	South
188	A267	male	Station Creek "E" 800 14.xi.17	800	-45.3836	170.157	4.40631	1.28942	0.292632	1	South
189	A268	male	Station Creek "D" 850 14.xi.17	850	-45.3827	170.154	4.46197	1.01113	0.226611	1	South
186	A265	male	Station Creek "D" 850 14.xi.17	850	-45.3827	170.154	4.39703	1.30798	0.297468	1	South
192	A271	female	Station Creek "D" 850 14.xi.17	850	-45.3827	170.154	5.00928	1.89239	0.377778	1	South
649	BJF_falcons_25	male	Station Ck (D) 850m adults 14/11/17 (BJF0223)	850	-45.3827	170.154	4.24244	2.81036	0.662438	1	South
650	BJF_falcons_26	female	Station Ck (D) 850m adults 14/11/17 (BJF0223)	850	-45.3827	170.154	5.64543	7.50545	1.32947	1	South
648	BJF_falcons_24	female	Station Ck (C) 900m adults 14/11/17 (BJF(0222)	900	-45.3818	170.153	5.27986	1.20121	0.227509	1	South
646	BJF_falcons_22	male	Station Ck (C) 900m adults 14/11/17 (BJF(0222)	900	-45.3818	170.153	4.59611	1.04584	0.227548	1	South
645	BJF_falcons_21	male	Station Ck (C) 900m adults 14/11/17 (BJF(0222)	900	-45.3818	170.153	4.49657	1.09156	0.242754	1	South
647	BJF_falcons_23	female	Station Ck (C) 900m adults 14/11/17 (BJF(0222)	900	-45.3818	170.153	5.16144	5.50388	1.06634	1	South
191	A270	female	Station Creek "C" 900 14.xi.17	900	-45.3817	170.153	5.87199	1.84601	0.314376	1	South
642	BJF_falcons_18	male	Station Ck (B) 950m adults 14/11/17 (BJF00221)	950	-45.3792	170.151	4.85968	1.0992	0.226188	1	South
204	A283	male	Station Creek "B" 950m 14.xi.17	950	-45.3792	170.152	4.22078	0.788497	0.186813	1	South
190	A269	male	Station Creek "B" 950 14.xi.17	950	-45.3792	170.152	4.71243	1.21521	0.257874	1	South
643	BJF_falcons_19	male	Station Ck (A) 1000m adults 14/11/17 (BJF0220)	1000	-45.3771	170.151	4.78059	1.28255	0.268284	1	South
644	BJF_falcons_20	female	Station Ck (A) 1000m adults 14/11/17 (BJF0220)	1000	-45.3771	170.151	5.04865	1.58578	0.314099	1	South
199	A278	male	Station Creek "A" 1000m 14.xi.17	1000	-45.377	170.151	4.3692	0.862709	0.197452	1	South
201	A280	female	Station Creek "A" 1000m 14.xi.17	1000	-45.377	170.151	5.11132	1.15955	0.22686	1	South
200	A279	male	Station Creek "A" 1000m 14.xi.17	1000	-45.377	170.151	4.20223	0.955473	0.227373	1	South
207	A286	female	Station Creek "A" 1000m 14.xi.17	1000	-45.377	170.151	4.86085	1.23377	0.253817	1	South
193	A272	female	Station Creek "A" 1000 14.xi.17	1000	-45.377	170.151	5.25046	1.35436	0.257951	1	South
187	A266	male	Station Creek "A" 1000 14.xi.17	1000	-45.377	170.151	5.00928	1.2987	0.259259	1	South
208	A287	female	Station Creek "A" 1000m 14.xi.17	1000	-45.377	170.151	4.59184	1.31725	0.286869	1	South
8	2006.34.1146_HOLO	male	Holotype m, Zelandoperla fenestrata pennulata (Plecoptera: Gripopterygidae), Gorge Ck, Old Man Ra., Otago, 12/xii/64, ID MCLellan and …?	305	-45.376	169.275	4.7305	1.65775	0.350439	1	South
1	2006.34.1105	male	Paratypes, Zelandoperla fenestrata pennulata (Plec: Grip) 4m, 8f, Gorge Ck, Old Man Ra., Otago, ID Mclellan and A. Hemminsen.	305	-45.376	169.275	5.16218	2.15541	0.417539	1	South
2	2006.34.1105	male	Paratypes, Zelandoperla fenestrata pennulata (Plec: Grip) 4m, 8f, Gorge Ck, Old Man Ra., Otago, ID Mclellan and A. Hemminsen.	305	-45.376	169.275	4.61574	2.14319	0.464322	1	South
3	2006.34.1105	male	Paratypes, Zelandoperla fenestrata pennulata (Plec: Grip) 4m, 8f, Gorge Ck, Old Man Ra., Otago, ID Mclellan and A. Hemminsen.	305	-45.376	169.275	4.35562	2.21998	0.509683	1	South
4	2006.34.1105	female	Paratypes, Zelandoperla fenestrata pennulata (Plec: Grip) 4m, 8f, Gorge Ck, Old Man Ra., Otago, ID Mclellan and A. Hemminsen.	305	-45.376	169.275	4.43607	2.31881	0.522717	1	South
5	2006.34.1105	female	Paratypes, Zelandoperla fenestrata pennulata (Plec: Grip) 4m, 8f, Gorge Ck, Old Man Ra., Otago, ID Mclellan and A. Hemminsen.	305	-45.376	169.275	4.25858	2.277	0.534687	1	South
6	2006.34.1105	female	Paratypes, Zelandoperla fenestrata pennulata (Plec: Grip) 4m, 8f, Gorge Ck, Old Man Ra., Otago, ID Mclellan and A. Hemminsen.	305	-45.376	169.275	5.24181	3.20928	0.612248	1	South
7	2006.34.1105	female	Paratypes, Zelandoperla fenestrata pennulata (Plec: Grip) 4m, 8f, Gorge Ck, Old Man Ra., Otago, ID Mclellan and A. Hemminsen.	305	-45.376	169.275	5.25122	3.58642	0.682969	1	South
214	A293	male	Gorge Creek 6.i.18	300	-45.376	169.275	3.71058	1.35436	0.365	1	South
250	A328	male	Gorge Creek 6.i.18	300	-45.376	169.275	3.80074	1.79889	0.473301	1	South
269	A347	male	Gorge Creek 6.i.18	300	-45.376	169.275	3.63552	1.9704	0.541985	1	South
297	A376	male	Gorge Creek 6.i.18	300	-45.376	169.275	3.41959	1.90388	0.556757	1	South
312	A391	male	Gorge Creek male 6.i.18	300	-45.376	169.275	3.74307	2.20887	0.590123	1	South
223	A302	female	Gorge Creek 6.i.18	300	-45.376	169.275	4.71402	2.88745	0.612524	1	South
1520	NZAC03002696	female	Zelandoperla f. pennulata, 12m, 4f, 3n, CO, Old Man Range, 1450m, 15 April, 1995, B.H. Patrick	1450	-45.3669	169.204	4.48133	1.40387	0.313272	1	South
1599	OMNZ IV18674	female	New Zealand, CO, Old Man Range, 1450m, 15 April 1995, B. H. Patrick	1450	-45.3669	169.204	4.10632	1.37897	0.335817	1	South
1521	NZAC03002696	male	Zelandoperla f. pennulata, 12m, 4f, 3n, CO, Old Man Range, 1450m, 15 April, 1995, B.H. Patrick	1450	-45.3669	169.204	4.41909	1.56985	0.355243	1	South
1522	NZAC03002696	male	Zelandoperla f. pennulata, 12m, 4f, 3n, CO, Old Man Range, 1450m, 15 April, 1995, B.H. Patrick	1450	-45.3669	169.204	4.6888	1.83956	0.39233	1	South
1596	OMNZ IV18671	male	New Zealand, CO, Old Man Range, 1350m, 2 Jan 1994, B. H. Patrick	1350	-45.3669	169.204	5.10015	2.04156	0.400295	1	South
1523	NZAC03002696	male	Zelandoperla f. pennulata, 12m, 4f, 3n, CO, Old Man Range, 1450m, 15 April, 1995, B.H. Patrick	1450	-45.3669	169.204	4.48133	1.85339	0.41358	1	South
1524	NZAC03002696	female	Zelandoperla f. pennulata, 12m, 4f, 3n, CO, Old Man Range, 1450m, 15 April, 1995, B.H. Patrick	1450	-45.3669	169.204	4.14246	1.79806	0.434057	1	South
1598	OMNZ IV18673	female	New Zealand, CO, Old Man Range, 1450m, 15 April 1995, B. H. Patrick	1450	-45.3669	169.204	5.3775	2.64548	0.491953	1	South
1597	OMNZ IV18672	male	New Zealand, CO, Old Man Range, 1300m, 3 (???) Jan 1994, B. H. Patrick	1300	-45.3669	169.204	5.30046	3.09291	0.583517	1	South
1600	OMNZ IV18675	male	New Zealand, CO, Old Man Range, 1350m, 4 Jan 1994, B. H. Patrick	1350	-45.3669	169.204	4.79969	5.28505	1.10112	1	South
728	Henderson_01	male	CO Manorburn h.waters, main stm, 22502,55168,870 m, 3 Dec 1995, swept, I.M. Henderson, Zelandoperla fenestrata pennulata 2m,1f,1n	870	-45.3599	169.608	4.16549	0.792271	0.190199	1	South
729	Henderson_02	male	CO Manorburn h.waters, main stm, 22502,55168,870 m, 3 Dec 1995, swept, I.M. Henderson, Zelandoperla fenestrata pennulata 2m,1f,1n	870	-45.3599	169.608	4.24582	0.852938	0.200889	1	South
730	Henderson_03	female	CO Manorburn h.waters, main stm, 22502,55168,870 m, 3 Dec 1995, swept, I.M. Henderson, Zelandoperla fenestrata pennulata 2m,1f,1n	870	-45.3599	169.608	5.1092	1.49129	0.291884	1	South
1323	NZAC_notbarcoded_045	male	EE25, Zelandoperla pennulata, 3m, CO, Bluffs, Sow Burn, 900m, H42 777 362, Rock and Pillar Range, 19 Nov 2004, E. Edwardsm, J. Barkla	900	-45.3591	170.051	4.34993	0.940526	0.216216	1	South
1324	NZAC_notbarcoded_045	male	EE25, Zelandoperla pennulata, 3m, CO, Bluffs, Sow Burn, 900m, H42 777 362, Rock and Pillar Range, 19 Nov 2004, E. Edwardsm, J. Barkla	900	-45.3591	170.051	4.40526	0.988935	0.22449	1	South
570	BJF_eppendorfs_26	male	BJF179_04 Eyre Mountains Eyrestrip Ck High 28.ii.17	1000	-45.3578	168.619	4.3751	11.133	2.54463	1	South
571	BJF_eppendorfs_27	female	BJF179_01 Eyre Mountains Eyrestrip Ck High 28.ii.17	1000	-45.3578	168.619	5.08736	13.3475	2.62366	1	South
572	BJF_eppendorfs_28	female	BJF179_02 Eyre Mountains Eyrestrip Ck High 28.ii.17	1000	-45.3578	168.619	4.69457	12.4923	2.66101	1	South
573	BJF_eppendorfs_29	female	BJF179_03 Eyre Mountains Eyrestrip Ck High 28.ii.17	1000	-45.3578	168.619	4.96351	14.3822	2.89758	1	South
1460	NZAC03002642	female	Zelandoperla pennulata, 2f, 10n, CO, Coal Ck, 1450m, Old Man Ra., 22142, 55325, 29 Jan 1997, S. J. Morris	1450	-45.3545	169.225	6.05118	2.59336	0.428571	1	South
1461	NZAC03002642	female	Zelandoperla pennulata, 2f, 10n, CO, Coal Ck, 1450m, Old Man Ra., 22142, 55325, 29 Jan 1997, S. J. Morris	1450	-45.3545	169.225	5.48409	2.48271	0.452711	1	South
1504	NZAC03002664	male	Zelandoperla pennulata, 1m, 3n, Fraser River, Trib, 21-1-97, 22118, 55327, 1460m, Simon Morris	1460	-45.3517	169.194	5.25588	1.52835	0.290789	1	South
575	BJF_eppendorfs_31	female	BJF180_02 Eyre Mountains Eyrestrip Ck Low 28.ii.17	443	-45.3516	168.592	5.10578	12.8374	2.51428	1	South
576	BJF_eppendorfs_32	female	BJF180_03 Eyre Mountains Eyrestrip Ck Low 28.ii.17	443	-45.3516	168.592	5.50497	14.9033	2.70725	1	South
574	BJF_eppendorfs_30	female	BJF180_01 Eyre Mountains Eyrestrip Ck Low 28.ii.17	443	-45.3516	168.592	5.39313	15.6005	2.89267	1	South
209	A288	male	7 Mile Creek (Six Mile Creek no. 2) 14.xii.17 400m	400	-45.3509	170.214	4.02597	3.79406	0.942396	1	South
1492	NZAC03002659	male	Zelandoperla pennulata, 3m, 1f, 32n, CO, Fraser R trib, 22123, 55346, 1550m, 30 Jan 1997, SJ Morris	1550	-45.3348	169.202	5.24896	1.70124	0.324111	1	South
1493	NZAC03002659	male	Zelandoperla pennulata, 3m, 1f, 32n, CO, Fraser R trib, 22123, 55346, 1550m, 30 Jan 1997, SJ Morris	1550	-45.3348	169.202	4.81328	1.61134	0.33477	1	South
1494	NZAC03002659	male	Zelandoperla pennulata, 3m, 1f, 32n, CO, Fraser R trib, 22123, 55346, 1550m, 30 Jan 1997, SJ Morris	1550	-45.3348	169.202	5.32503	1.83264	0.344156	1	South
1495	NZAC03002659	female	Zelandoperla pennulata, 3m, 1f, 32n, CO, Fraser R trib, 22123, 55346, 1550m, 30 Jan 1997, SJ Morris	1550	-45.3348	169.202	5.31812	1.91563	0.360208	1	South
1510	NZAC03002676	male	Zelandoperla fenestrata pennulata, 2m & 1m nymph / Old Man Ra. CO, 1432m, in stream 15cm wide in bog in open, Butchers Ck, 20 Feb 1974, J.S. Dugdale	1432	-45.3316	169.222	4.92393	1.11342	0.226124	1	South
1511	NZAC03002676	male	Zelandoperla fenestrata pennulata, 2m & 1m nymph / Old Man Ra. CO, 1432m, in stream 15cm wide in bog in open, Butchers Ck, 20 Feb 1974, J.S. Dugdale	1432	-45.3316	169.222	4.6888	1.39004	0.29646	1	South
1516	NZAC03002695	male	Old Man Ra. 1432m, CO, 20cm, wide stream in open, NW Butchers Ck, 19 Feb 1974. J.S. Dugdale	1432	-45.3316	169.224	5.52559	1.20332	0.217772	1	South
1517	NZAC03002695	male	Old Man Ra. 1432m, CO, 20cm, wide stream in open, NW Butchers Ck, 19 Feb 1974. J.S. Dugdale	1432	-45.3316	169.224	5.17289	1.43845	0.278075	1	South
1518	NZAC03002695	female	Old Man Ra. 1432m, CO, 20cm, wide stream in open, NW Butchers Ck, 19 Feb 1974. J.S. Dugdale	1432	-45.3316	169.224	5.26971	1.81189	0.343832	1	South
1519	NZAC03002695	male	Old Man Ra. 1432m, CO, 20cm, wide stream in open, NW Butchers Ck, 19 Feb 1974. J.S. Dugdale	1432	-45.3316	169.224	5.8852	2.93914	0.499412	1	South
1514	NZAC03002682	male	Zelandoperla pennulata m CO, Old Man Range, Obelisk, 1450m, 11 Jan 1994, B. H. Patrick	1450	-45.3231	169.207	5.21438	1.92254	0.3687	1	South
1621	OMNZ IV18698	male	New Zealand, CO, Old Man Range, Obelisk, 1450m, 15 April 2000, B & H Patrick	1450	-45.3231	169.207	4.79199	2.94866	0.61533	1	South
1333	NZAC_notbarcoded_060	female	Unidentified - NZ, CO, Old Man Ra., Obelisk, 1615m, 1 Apr 1984, J. S. Dugdale	1615	-45.3231	169.207	5.62241	4.45887	0.793054	1	South
1620	OMNZ IV18697	male	New Zealand, CO, Old Man Range, Obelisk, 1450m, 15 April 2000, B & H Patrick	1450	-45.3231	169.207	4.55316	4.21616	0.925987	1	South
1398	NZAC03001998	female	Zelandoperla tillyardi, 2m, 2f, 1n, OL, Eyre Mts, Billy Ck, 1260m, 2 Feb 1999, E. Edwards	1260	-45.3118	168.461	4.47441	3.23651	0.723338	1	South
1399	NZAC03001998	male	Zelandoperla tillyardi, 2m, 2f, 1n, OL, Eyre Mts, Billy Ck, 1260m, 2 Feb 1999, E. Edwards	1260	-45.3118	168.461	5.01383	3.7621	0.750345	1	South
1400	NZAC03001998	male	Zelandoperla tillyardi, 2m, 2f, 1n, OL, Eyre Mts, Billy Ck, 1260m, 2 Feb 1999, E. Edwards	1260	-45.3118	168.461	4.92393	3.76902	0.765449	1	South
1401	NZAC03001998	female	Zelandoperla tillyardi, 2m, 2f, 1n, OL, Eyre Mts, Billy Ck, 1260m, 2 Feb 1999, E. Edwards	1260	-45.3118	168.461	4.78562	4.84094	1.01156	1	South
1512	NZAC03002680	female	Zelandoperla pennulata, 3f, CO, Old Man Range, 1400-1540m, Fraser Basin, 12 Jan 1994, B. H. Patrick	1470	-45.3044	169.124	5.49101	1.8603	0.338791	1	South
1513	NZAC03002680	female	Zelandoperla pennulata, 3f, CO, Old Man Range, 1400-1540m, Fraser Basin, 12 Jan 1994, B. H. Patrick	1470	-45.3044	169.124	4.98617	1.83264	0.367545	1	South
1436	NZAC03002627	male	Zelandoperla pennulata, 2m, 13n, CO, Rough Ck, 1495m, 2213, 55390, 24 Jan 1997, S. Morris	1495	-45.2949	169.192	4.93084	1.14108	0.231417	1	South
1437	NZAC03002627	male	Zelandoperla pennulata, 2m, 13n, CO, Rough Ck, 1495m, 2213, 55390, 24 Jan 1997, S. Morris	1495	-45.2949	169.192	5.19364	1.43154	0.275632	1	South
1466	NZAC03002644	male	Zelandoperla pennulata, 1m, 7n, CO, Omeock trib, 1395m, 22128, 55395, 20 Jan 1997, S. Morris	1395	-45.291	169.211	5.19364	1.28631	0.24767	1	South
1320	NZAC_notbarcoded_042	male	E5 Zelandoperla fenestrata, 2m(sw), OL, Whittens Ck, 1000m, 21858 55385, Hector Mts, 1 Feb 2007, E. Edwards	1000	-45.2883	168.867	4.80636	2.3444	0.48777	1	South
1321	NZAC_notbarcoded_042	male	E5 Zelandoperla fenestrata, 2m(sw), OL, Whittens Ck, 1000m, 21858 55385, Hector Mts, 1 Feb 2007, E. Edwards	1000	-45.2883	168.867	5.15906	2.60028	0.504021	1	South
1294	NZAC_notbarcoded_016	male	EE18, Zelandoperla fenestrata, 1m (short winged), OL, Black Spur Ck, E42 458 368, 1550m, Eyre Mts, 7 Feb 2004, S. Morris/MONZ Plecoptera 466	1550	-45.2844	168.356	4.91701	3.18119	0.646976	1	South
1280	NZAC_notbarcoded_004	male	E6 Zelandoperla fenestrata, 5m (sw), 2f (sw), OL, Whittens Ck, 1600m, 21827, 55402, Hector Mts, 1 Feb 2007, E. Edwards/ f42 827402	1600	-45.263	168.833	5.41494	2.213	0.408685	1	South
1281	NZAC_notbarcoded_004	male	E6 Zelandoperla fenestrata, 5m (sw), 2f (sw), OL, Whittens Ck, 1600m, 21827, 55402, Hector Mts, 1 Feb 2007, E. Edwards/ f42 827402	1600	-45.263	168.833	5.35961	2.24066	0.418065	1	South
1282	NZAC_notbarcoded_004	male	E6 Zelandoperla fenestrata, 5m (sw), 2f (sw), OL, Whittens Ck, 1600m, 21827, 55402, Hector Mts, 1 Feb 2007, E. Edwards/ f42 827402	1600	-45.263	168.833	5.48409	2.60028	0.474149	1	South
1283	NZAC_notbarcoded_004	female	E6 Zelandoperla fenestrata, 5m (sw), 2f (sw), OL, Whittens Ck, 1600m, 21827, 55402, Hector Mts, 1 Feb 2007, E. Edwards/ f42 827402	1600	-45.263	168.833	5	2.42739	0.485477	1	South
1284	NZAC_notbarcoded_004	female	E6 Zelandoperla fenestrata, 5m (sw), 2f (sw), OL, Whittens Ck, 1600m, 21827, 55402, Hector Mts, 1 Feb 2007, E. Edwards/ f42 827402	1600	-45.263	168.833	4.84094	2.44122	0.504286	1	South
1322	NZAC_notbarcoded_043	female	E4 Zelandoperla fenestrata, 1f(fw), OL, West James Pk, 1260m, 21817, 55418, Hector Mts, 30 Jan 2007, E. Edwards	1260	-45.2568	168.817	4.28769	13.8095	3.22074	1	South
1619	OMNZ IV18696	male	New Zealand, CO, Old Woman Range, 1430m, 4 Feb 1996, B. H. Patrick	1430	-45.2513	169.059	5.06934	2.97955	0.58776	1	South
1930	NZAC_notbarcoded_044	female	E3 Zelandoperla fenestrata, 1f (sw), OL, West James Pk, 1780m, 21832 55428, Hector Mts, 30 Jan 2007, E. Edwards	1780	-45.2485	168.837	5.34578	5.77455	1.08021	1	South
1368	NZAC03001953	female	Zelandoperla tillyardi, 1f, OL, trib of Whitestone R, 1080m, Livingstone Mts, 27 Jan 2000, E. Edwards	1080	-45.2484	168.098	4.55048	11.5584	2.54005	1	South
1305	NZAC_notbarcoded_026	male	Zelandoperla n sp (cyrene mimic), 1m, 2n, DN, Hoods Ck, Herbert Forest, 150m, 6 Sept 1995, B. H. Patrick	150	-45.2373	170.745	5.11065	13.8961	2.71905	1	South
1402	NZAC03002000	male	Zelandoperla fen. Tillyardi, 1m, short wings, NZ/DN, Pigroot Ck, 500m, 1 Nov 1993, B & H Patrick	500	-45.1998	170.421	5.04841	6.55844	1.29911	1	South
1344	NZAC03001922	male	Zelandoperla fen. Tillyardi, 1m, NZ CO, Pigroot Ck, 520m, 8 Nov 1993, B. H. Patrick	520	-45.1956	170.426	4.19087	4.99308	1.19142	1	South
1379	NZAC03001966	male	Zelandoperla fen. Tillyardi, 2m, NZ/CO, Pigroot Ck, 620m, 4 Nov 1993, B. H. Patrick	620	-45.1804	170.434	4.29461	7.98701	1.85978	1	South
1380	NZAC03001966	male	Zelandoperla fen. Tillyardi, 2m, NZ/CO, Pigroot Ck, 620m, 4 Nov 1993, B. H. Patrick	620	-45.1804	170.434	3.99723	7.44589	1.86276	1	South
1369	NZAC03001954	female	Zelandoperla fen. Tillyardi, 2f, sw, NZ/CO, Shag R headwaters, 570m, 8 Nov 1993, B.H. Patrick	570	-45.1776	170.395	5.06224	4.59889	0.90847	1	South
1370	NZAC03001954	female	Zelandoperla fen. Tillyardi, 2f, sw, NZ/CO, Shag R headwaters, 570m, 8 Nov 1993, B.H. Patrick	570	-45.1776	170.395	6.22407	9.329	1.49886	1	South
1505	NZAC03002667	female	Zelandoperla pennulata f, CO, Canrick Ra., Barn Ck., 1100m, 22 Feb 1994, B. H. Patrick	1100	-45.176	169.061	5.33887	3.36791	0.630829	1	South
1635	OMNZ IV18712	male	New Zealand, CO, Hector Mts, Ben Nevis Area, 1800m, 21-23 February 1994, B H Patrick	1800	-45.1677	168.848	5.26965	1.88413	0.357544	1	South
1315	NZAC_notbarcoded_038	male	Zelandoperla pennulata, 2m, 1n, CO, Hector Mts, 1750-1800m, Ben Nevis area, 21 Feb 1994, B. H. Patrick	1775	-45.1677	168.848	4.76487	2.02628	0.425254	1	South
1634	OMNZ IV18711	female	New Zealand, CO, Hector Mts, Ben Nevis Area, 1650m, 21-23 February 1994, B H Patrick	1650	-45.1677	168.848	4.85362	2.11094	0.434921	1	South
1316	NZAC_notbarcoded_038	male	Zelandoperla pennulata, 2m, 1n, CO, Hector Mts, 1750-1800m, Ben Nevis area, 21 Feb 1994, B. H. Patrick	1775	-45.1677	168.848	4.57123	2.7455	0.600605	1	South
1462	NZAC03002643	female	Zelandoperla pennulata , 2m, 2f, 4n, CO, Hector Mts, 1650-1800m, Ben Nevis area, 23 Feb 1994, B. H. Patrick	1725	-45.1661	168.85	5.01383	1.91563	0.382069	1	South
1463	NZAC03002643	male	Zelandoperla pennulata , 2m, 2f, 4n, CO, Hector Mts, 1650-1800m, Ben Nevis area, 23 Feb 1994, B. H. Patrick	1725	-45.1661	168.85	4.74412	1.95712	0.412536	1	South
1464	NZAC03002643	male	Zelandoperla pennulata , 2m, 2f, 4n, CO, Hector Mts, 1650-1800m, Ben Nevis area, 23 Feb 1994, B. H. Patrick	1725	-45.1661	168.85	4.62656	2.04011	0.440957	1	South
1465	NZAC03002643	female	Zelandoperla pennulata , 2m, 2f, 4n, CO, Hector Mts, 1650-1800m, Ben Nevis area, 23 Feb 1994, B. H. Patrick	1725	-45.1661	168.85	4.41217	1.95712	0.443574	1	South
1362	NZAC03001944	male	Zelandoperla fen. Tillyardi, 1m, NZ CO, Shag R headwaters, 670m, 25 Oct 1993, B. H. Patrick	670	-45.1629	170.416	4.59198	13.7229	2.98846	1	South
1292	NZAC_notbarcoded_015	male	EE20, Zelandoperla fenestrata, 2m (short winged), OL, head McKinlay Ck, 1300-1400m, E42568516, Eyre Mts, 7 Feb 2004, E. Edwards/MONZ Plecoptera 455	1350	-45.1569	168.507	4.49516	4.89177	1.08823	1	South
1293	NZAC_notbarcoded_015	male	EE20, Zelandoperla fenestrata, 2m (short winged), OL, head McKinlay Ck, 1300-1400m, E42568516, Eyre Mts, 7 Feb 2004, E. Edwards/MONZ Plecoptera 455	1350	-45.1569	168.507	4.10097	4.91342	1.19811	1	South
1617	OMNZ IV18694	male	New Zealand, CO, Kakanui Mts, Mt Evelyn, 1000m, 8 Feb 1995, B & H Patrick	1000	-45.1067	170.464	3.85978	1.95844	0.507395	1	South
1413	NZAC03002081	male	Zelandoperla fenestrata, 2m, 1f, 1ex, CO, Kawarau Gorge, Slapjacks Ck, 510m, 21.Mar.1996, B. H. Patrick/Allibone	510	-45.0823	169.046	4.25311	12.4675	2.93139	1	South
1633	OMNZ IV18710	female	New Zealand, CO, The Remarkables, 1660m, 20 Feb 1992, B. H. Patrick	1660	-45.0803	168.797	5.77812	8.31279	1.43867	1	South
1351	NZAC03001927	female	Zelandoperla fen. Tillyardi, 1m, 1f (sw), NZ CO, The Remarkables, 1730-1800, 3 May, 1995, B. H. Patrick	1765	-45.0803	168.797	5.37344	8.11688	1.51056	1	South
1632	OMNZ IV18709	female	Remarkables, CO, 1230m (???), 3 May 1995, B. Patrick	1230	-45.0803	168.797	4.98459	9.92296	1.99073	1	South
1352	NZAC03001927	male	Zelandoperla fen. Tillyardi, 1m, 1f (sw), NZ CO, The Remarkables, 1730-1800, 3 May, 1995, B. H. Patrick	1765	-45.0803	168.797	4.22545	10.5195	2.48955	1	South
1371	NZAC03001956	female	Zelandoperla fen. Tillyardi, 1f, NZ/CO, Lake Wakaitpu, eastern shore, 330m, 19 Nov 1993, B. H. Patrick	330	-45.0784	168.722	6.38313	15.7143	2.46185	1	South
9	2006.34.192	male	1m, shortwinged, OL, The Remarkables, Lake Alta, 1900m, 24 March 2002, B & H Patrick	1900	-45.0637	168.811	4.15496	7.56516	1.82075	1	South
1438	NZAC03002629	male	Zelandoperla (fen) pennulata, 2m, 1f, 8n + inev. CO, Dunstan Mts, Quartz Reef Ck, 1480-1520m, 2 Jan 1993, B. H. Patrick	1500	-45.0597	169.346	5.40802	3.18119	0.588235	1	South
1439	NZAC03002629	male	Zelandoperla (fen) pennulata, 2m, 1f, 8n + inev. CO, Dunstan Mts, Quartz Reef Ck, 1480-1520m, 2 Jan 1993, B. H. Patrick	1500	-45.0597	169.346	4.66113	3.19502	0.68546	1	South
1440	NZAC03002629	female	Zelandoperla (fen) pennulata, 2m, 1f, 8n + inev. CO, Dunstan Mts, Quartz Reef Ck, 1480-1520m, 2 Jan 1993, B. H. Patrick	1500	-45.0597	169.346	5.49793	3.81051	0.693082	1	South
1631	OMNZ IV18708	male	New Zealand, CO, Rastus Burn, 1720m, 18 Feb 1993, B. Patrick	1720	-45.0593	168.818	4.73806	6.65639	1.40488	1	South
1384	NZAC03001973	male	Zelandoperla fen. Tillyardi, 7m, short wings, NZ/CO, Remarkables, Rastus Burn, 1680-1750m, 18 Feb 1993, B. H. Patrick	1715	-45.0572	168.818	4.60581	6.9697	1.51324	1	South
1302	NZAC_notbarcoded_024	male	Zelandoperla n sp. (blunt para tip) 3m (no xveins in ptero stigma, agnetis-like, patches in wing. No full series of x vein between Cu1 & Cu2), OL, Five Mile Ck, L. Wakatipu, 21637, 55631, 350m, Jan-Dec 1993, B.M. Lyford	350	-45.0569	168.602	4.44675	9.04762	2.03466	1	South
1303	NZAC_notbarcoded_024	male	Zelandoperla n sp. (blunt para tip) 3m (no xveins in ptero stigma, agnetis-like, patches in wing. No full series of x vein between Cu1 & Cu2), OL, Five Mile Ck, L. Wakatipu, 21637, 55631, 350m, Jan-Dec 1993, B.M. Lyford	350	-45.0569	168.602	4.45367	9.24242	2.07524	1	South
1304	NZAC_notbarcoded_024	male	Zelandoperla n sp. (blunt para tip) 3m (no xveins in ptero stigma, agnetis-like, patches in wing. No full series of x vein between Cu1 & Cu2), OL, Five Mile Ck, L. Wakatipu, 21637, 55631, 350m, Jan-Dec 1993, B.M. Lyford	350	-45.0569	168.602	4.12863	8.67965	2.10231	1	South
1345	NZAC03001923	male	Zelandoperla fen. Tillyardi, 2m, NZ OL, Five Mile Ck, L. Wakatipu, 350m, 13-15 Nov 1992, B. H. Patrick	350	-45.0554	168.6	5.43568	9.69697	1.78395	1	South
1346	NZAC03001923	male	Zelandoperla fen. Tillyardi, 2m, NZ OL, Five Mile Ck, L. Wakatipu, 350m, 13-15 Nov 1992, B. H. Patrick	350	-45.0554	168.6	5.22822	10.1299	1.93754	1	South
11	2006.34.98	female	PMJ14, 3m, 2f, OL, Remarkables, ski field area, 1660m, stones on centre ridge, 2 March 2001, Pm Johns, SJ Morris	1660	-45.0529	168.815	5.28999	7.7915	1.47288	1	South
12	2006.34.98	male	PMJ14, 3m, 2f, OL, Remarkables, ski field area, 1660m, stones on centre ridge, 2 March 2001, Pm Johns, SJ Morris	1660	-45.0529	168.815	5.1844	7.66118	1.47774	1	South
13	2006.34.98	male	PMJ14, 3m, 2f, OL, Remarkables, ski field area, 1660m, stones on centre ridge, 2 March 2001, Pm Johns, SJ Morris	1660	-45.0529	168.815	5.24677	8.21674	1.56606	1	South
14	2006.34.98	female	PMJ14, 3m, 2f, OL, Remarkables, ski field area, 1660m, stones on centre ridge, 2 March 2001, Pm Johns, SJ Morris	1660	-45.0529	168.815	4.65894	7.60631	1.63263	1	South
15	2006.34.98	male	PMJ14, 3m, 2f, OL, Remarkables, ski field area, 1660m, stones on centre ridge, 2 March 2001, Pm Johns, SJ Morris	1660	-45.0529	168.815	4.9955	8.66941	1.73544	1	South
1300	NZAC_notbarcoded_022	female	Zelandoperla n sp f, 2n, Large pronotum, toothy mandible, sprawling long legs, CO, Kakanui nats (???), Pisgah spur 1350m, 7 Feb 1995, B & H Patrick	1350	-45.0515	170.46	4.6473	2.66252	0.572917	1	South
1624	OMNZ IV18701	male	New Zealand, CO, Nth Dunstan Mts, 1350m, 9 Dec 1993, B H Patrick	1350	-45.051	169.383	4.95378	2.62347	0.52959	1	South
1444	NZAC03002633	male	Zelandoperla pennulata, maybe, or decorata, ?wings, 9m, 4f, longer to 2nd (???) seg, CO, Dunstan Mts, 1450m, 30 Jan 1993, B. H. Patrick	1450	-45.051	169.383	5.37344	3.18811	0.593308	1	South
1626	OMNZ IV18703	female	New Zealand, CO, Dunstan Mts, 1500m, 30 Jan 1993, B H Patrick	1500	-45.051	169.383	5.46225	3.53621	0.647391	1	South
1445	NZAC03002633	female	Zelandoperla pennulata, maybe, or decorata, ?wings, 9m, 4f, longer to 2nd (???) seg, CO, Dunstan Mts, 1450m, 30 Jan 1993, B. H. Patrick	1450	-45.051	169.383	5.22822	3.39557	0.649471	1	South
1489	NZAC03002656	female	Zelandoperla pennulata, 3f, CO, Dunstant Mts, 1560m, 16 Feb 1994, B. H. Patrick	1560	-45.051	169.383	5.44952	3.75519	0.689086	1	South
1490	NZAC03002656	female	Zelandoperla pennulata, 3f, CO, Dunstant Mts, 1560m, 16 Feb 1994, B. H. Patrick	1560	-45.051	169.383	5.21438	3.83126	0.734748	1	South
1446	NZAC03002633	female	Zelandoperla pennulata, maybe, or decorata, ?wings, 9m, 4f, longer to 2nd (???) seg, CO, Dunstan Mts, 1450m, 30 Jan 1993, B. H. Patrick	1450	-45.051	169.383	5.94053	4.75795	0.800931	1	South
1625	OMNZ IV18702	male	New Zealand, CO, Dunstan Mts, 1450m, 30 Jan 1993, B H Patrick	1450	-45.051	169.383	5.38521	4.33301	0.804613	1	South
1447	NZAC03002633	male	Zelandoperla pennulata, maybe, or decorata, ?wings, 9m, 4f, longer to 2nd (???) seg, CO, Dunstan Mts, 1450m, 30 Jan 1993, B. H. Patrick	1450	-45.051	169.383	5.2213	4.31535	0.82649	1	South
1623	OMNZ IV18700	female	New Zealand, CO, Dunstant Mts, 1525m, 1 Jan 1994, B. H. Patrick	1525	-45.051	169.383	5.35439	5.86173	1.09475	1	South
1339	NZAC03001917	male	Zelandoperla fen. Tillyardi, 1m, 4f, 5n, NZ CO, Dunstan Mts, 1230-1350m, 7 Dec 1993, B. H. Patrick	1290	-45.051	169.383	4.57815	11.1688	2.4396	1	South
1590	OMNZ IV18618	male	New Zealand, CO, Nth Dunstan Mts, 1350m, 7 Dec 1993, B.H. Patrick	1350	-45.051	169.383	5.28505	13.0586	2.47085	1	South
1340	NZAC03001917	female	Zelandoperla fen. Tillyardi, 1m, 4f, 5n, NZ CO, Dunstan Mts, 1230-1350m, 7 Dec 1993, B. H. Patrick	1290	-45.051	169.383	4.68188	12.5974	2.69067	1	South
617	BJF_eppendorfs_73	male	BJF181_01 Remarkables Rastus Burn High 1.iii.17	1477	-45.0464	168.808	4.46544	7.67399	1.71853	1	South
620	BJF_eppendorfs_76	male	BJF181_04 Remarkables Rastus Burn High 1.iii.17	1477	-45.0464	168.808	4.11035	7.40239	1.80092	1	South
622	BJF_eppendorfs_78	male	BJF181_07 Remarkables Rastus Burn High 1.iii.17	1477	-45.0464	168.808	3.94358	7.16143	1.81597	1	South
618	BJF_eppendorfs_74	female	BJF181_02 Remarkables Rastus Burn High 1.iii.17	1477	-45.0464	168.808	4.82338	8.83514	1.83173	1	South
621	BJF_eppendorfs_77	female	BJF181_05 Remarkables Rastus Burn High 1.iii.17	1477	-45.0464	168.808	4.41751	8.34238	1.88848	1	South
619	BJF_eppendorfs_75	female	BJF181_03 Remarkables Rastus Burn High 1.iii.17	1477	-45.0464	168.808	4.82262	9.25622	1.91933	1	South
585	BJF_eppendorfs_41	male	BJF129_06 Dunstan Range Thomson Ck 550m? 6.xii.16	434	-44.9934	169.576	4.02587	0.792152	0.196765	1	South
581	BJF_eppendorfs_37	male	BJF129_01 Dunstan Range Thomson Ck 550m? 6.xii.16	434	-44.9934	169.576	4.01493	0.920511	0.229272	1	South
582	BJF_eppendorfs_38	female	BJF129_02 Dunstan Range Thomson Ck 550m? 6.xii.16	434	-44.9934	169.576	4.45964	1.16859	0.262036	1	South
586	BJF_eppendorfs_42	male	BJF129_07_Dunstan Range Thomson Ck 550m? 6.xii.16	434	-44.9934	169.576	4.10674	1.07688	0.262224	1	South
583	BJF_eppendorfs_39	female	BJF129_03 Dunstan Range Thomson Ck 550m? 6.xii.16	434	-44.9934	169.576	4.70006	1.41414	0.300878	1	South
584	BJF_eppendorfs_40	female	BJF129_04 Dunstan Range Thomson Ck 550m? 6.xii.16	434	-44.9934	169.576	3.86118	1.25219	0.324302	1	South
95	A081	female	Stream Z 8.xii.16	553	-44.9912	170.286	4.36229	8.84473	2.02754	1	South
67	A053	male	Stream Z 8.xii.16	553	-44.9912	170.286	3.95989	8.57715	2.16601	1	South
68	A054	female	Stream Z 8.xii.16	553	-44.9912	170.286	4.70074	11.5979	2.46726	1	South
69	A055	male	Stream Z 8.xii.16	553	-44.9912	170.286	4.04858	11.7649	2.90593	1	South
626	BJF_falcons_02	female	Stream "Z" Dansey, 08/12(?), BJF00135	553	-44.9911	170.286	4.15032	10.3563	2.49529	1	South
625	BJF_falcons_01	male	Stream "Z" Dansey, 08/12(?), BJF00135	553	-44.9911	170.286	3.69576	10.5863	2.86445	1	South
80	A066	female	Thomson 450 6.xii.16	450	-44.9876	169.571	4.49168	1.02588	0.228395	1	South
66	A052	female	Stream B 8.xii.16	596	-44.9777	170.304	4.33577	8.18515	1.88782	1	South
79	A065	male	Stream B 8.xii.16	596	-44.9777	170.304	3.91736	7.5	1.91455	1	South
609	BJF_eppendorfs_65	male	BJF111_05 Dansey's Pass Kye Burn (B) 580m 2.xi.16	585	-44.9772	170.304	3.71816	6.5344	1.75743	1	South
607	BJF_eppendorfs_63	female	BJF111_03 Dansey's Pass Kye Burn (B) 580m 2.xi.16	585	-44.9772	170.304	4.88422	9.11396	1.866	1	South
608	BJF_eppendorfs_64	female	BJF111_04 Dansey's Pass Kye Burn (B) 580m 2.xi.16	585	-44.9772	170.304	4.39869	8.82419	2.00609	1	South
610	BJF_eppendorfs_66	female	BJF111_06 Dansey's Pass Kye Burn (B) 580m 2.xi.16	585	-44.9772	170.304	4.0239	8.85976	2.20178	1	South
605	BJF_eppendorfs_61	male	BJF111_01 Dansey's Pass Kye Burn (B) 580m 2.xi.16	585	-44.9772	170.304	4.0239	9.40788	2.338	1	South
606	BJF_eppendorfs_62	male	BJF111_02 Dansey's Pass Kye Burn (B) 580m 2.xi.16	585	-44.9772	170.304	3.49076	8.22485	2.35618	1	South
591	BJF_eppendorfs_47	male	BJF130_06 Dunstan Range Thomson Ck 1000m 6.xii.16	1211	-44.9744	169.432	3.90243	0.844349	0.216365	1	South
587	BJF_eppendorfs_43	male	BJF130_01 Dunstan Range Thomson Ck 1000m 6.xii.16	1211	-44.9744	169.432	3.77747	0.817867	0.216512	1	South
590	BJF_eppendorfs_46	female	BJF130_04 Dunstan Range Thomson Ck 1000m 6.xii.16	1211	-44.9744	169.432	4.12184	0.919855	0.223166	1	South
588	BJF_eppendorfs_44	female	BJF130_02 Dunstan Range Thomson Ck 1000m 6.xii.16	1211	-44.9744	169.432	3.94894	0.992296	0.251282	1	South
589	BJF_eppendorfs_45	female	BJF130_03 Dunstan Range Thomson Ck 1000m 6.xii.16	1211	-44.9744	169.432	4.70312	1.22253	0.259941	1	South
592	BJF_eppendorfs_48	male	BJF130_08 Dunstan Range Thomson Ck 1000m 6.xii.16	1211	-44.9744	169.432	3.5515	0.990436	0.278878	1	South
81	A067	male	Thomson 1200 6.xii.16	1200	-44.9741	169.433	3.95564	0.970425	0.245327	1	South
569	BJF_eppendorfs_25	male	BJF137_02 Dansey's Pass Kye Burn 1000m 14.xii.16	1100	-44.9716	170.361	3.16426	2.00631	0.634054	1	South
568	BJF_eppendorfs_24	male	BJF137_01 Dansey's Pass Kye Burn 1000m 14.xii.16	1100	-44.9716	170.361	3.48182	2.64154	0.758667	1	South
563	BJF_eppendorfs_19	female	BJF131_04 Dunstan Range Bendigo Ck 1000m 6.xii.16	1191	-44.9693	169.435	4.40935	1.48034	0.335727	1	South
564	BJF_eppendorfs_20	female	BJF131_05 Dunstan Range Bendigo Ck 1000m 6.xii.16	1191	-44.9693	169.435	4.29784	1.46136	0.340022	1	South
561	BJF_eppendorfs_17	male	BJF131_06 Dunstan Range Bendigo Ck 1000m 6.xii.16	1191	-44.9693	169.435	4.39733	1.54041	0.350306	1	South
562	BJF_eppendorfs_18	male	BJF131_08 Dunstan Range Bendigo Ck 1000m 6.xii.16	1191	-44.9693	169.435	4.47616	1.68909	0.377352	1	South
560	BJF_eppendorfs_16	male	BJF131_03 Dunstan Range Bendigo Ck 1000m 6.xii.16	1191	-44.9693	169.435	3.98253	1.57713	0.396013	1	South
565	BJF_eppendorfs_21	female	BJF131_07 Dunstan Range Bendigo Ck 1000m 6.xii.16	1191	-44.9693	169.435	4.52141	2.00249	0.442891	1	South
157	A208	male	Healy Creek 19.x.17	658	-44.9669	170.327	4.22078	1.93878	0.459341	1	South
183	A261	male	Healy Creek 19.x.17	658	-44.9669	170.327	3.86827	2.20779	0.570743	1	South
151	A197	male	Healy Creek 19.x.17	658	-44.9669	170.327	4.06308	3.20037	0.787671	1	South
143	A175	male	Healy Creek 19.x.17	658	-44.9669	170.327	4.46197	3.74768	0.839917	1	South
49	A035	male	Healy 700 8.xi.16	658	-44.9669	170.327	3.70293	3.28975	0.888418	1	South
141	A171	female	Healy Creek 19.x.17	658	-44.9669	170.327	4.15584	3.83117	0.921875	1	South
140	A154	male	Healy Creek 19.x.17	658	-44.9669	170.327	4.14657	3.88683	0.93736	1	South
155	A206	male	Healy Creek 19.x.17	658	-44.9669	170.327	3.71985	3.52505	0.947631	1	South
156	A207	male	Healy Creek 19.x.17	658	-44.9669	170.327	3.47866	3.36735	0.968	1	South
137	A141	male	Healy Creek 19.x.17	658	-44.9669	170.327	4.14972	4.15896	1.00223	1	South
145	A178	male	Healy Creek 19.x.17	658	-44.9669	170.327	3.61781	3.79406	1.04872	1	South
146	A181	female	Healy Creek 19.x.17	658	-44.9669	170.327	4.69388	5.19481	1.10672	1	South
144	A176	male	Healy Creek 19.x.17	658	-44.9669	170.327	4.58256	5.09276	1.11134	1	South
167	A233	male	Healy Creek 19.x.17	658	-44.9669	170.327	3.58071	3.98887	1.11399	1	South
64	A050	male	Healy 700 8.xii.16	658	-44.9669	170.327	3.55126	4.16318	1.17231	1	South
50	A036	male	Healy 700 8.xi.16	658	-44.9669	170.327	4.21548	5.02092	1.19107	1	South
153	A204	female	Healy Creek 19.x.17	658	-44.9669	170.327	4.43414	5.28757	1.19247	1	South
96	A082	female	Healy 700 8.xii.16	658	-44.9669	170.327	3.87246	4.76895	1.2315	1	South
97	A083	male	Healy 700 8.xii.16	658	-44.9669	170.327	3.85397	4.89834	1.27098	1	South
65	A051	female	Healy 700 8.xii.16	658	-44.9669	170.327	4.06381	5.26151	1.29472	1	South
149	A192	female	Healy Creek 19.x.17	658	-44.9669	170.327	4.41558	6.13173	1.38866	1	South
154	A205	female	Healy Creek 19.x.17	658	-44.9669	170.327	4.20223	6.02968	1.43488	1	South
48	A034	female	Healy 700 8.xi.16	658	-44.9669	170.327	3.67155	5.46025	1.48718	1	South
142	A174	male	Healy Creek 19.x.17	658	-44.9669	170.327	3.98887	7.66234	1.92093	1	South
159	A210	female	Healy Creek 19.x.17	658	-44.9669	170.327	4.0538	14.2764	3.52174	1	South
616	BJF_eppendorfs_72	male	BJF112_09 Dansey's Pass Healy Ck (C) 700m 2.xi.16	674	-44.9634	170.332	4.15105	3.548	0.854721	1	South
614	BJF_eppendorfs_70	female	BJF112_04 Dansey's Pass Healy Ck (C) 700m 2.xi.16	674	-44.9634	170.332	4.01088	4.22711	1.05391	1	South
612	BJF_eppendorfs_68	male	BJF112_02 Dansey's Pass Healy Ck (C) 700m 2.xi.16	674	-44.9634	170.332	3.90243	4.39924	1.12731	1	South
615	BJF_eppendorfs_71	male	BJF112_07 Dansey's Pass Healy Ck (C) 700m 2.xi.16	674	-44.9634	170.332	4.2491	5.06478	1.19196	1	South
613	BJF_eppendorfs_69	female	BJF112_03 Dansey's Pass Healy Ck (C) 700m 2.xi.16	674	-44.9634	170.332	4.15215	5.03699	1.2131	1	South
611	BJF_eppendorfs_67	female	BJF112_01 Dansey's Pass Healy Ck (C) 700m 2.xi.16	674	-44.9634	170.332	4.18071	5.71599	1.36723	1	South
629	BJF_falcons_05	male	Maerawhenua 1000m 14/12 (BJF00136)	1000	-44.963	170.373	3.66543	3.35063	0.914118	1	South
630	BJF_falcons_06	female	Maerawhenua 1000m 14/12 (BJF00136)	1000	-44.963	170.373	4.08246	5.26222	1.28898	1	South
150	A193	female	Kye Burn "F" 19.x.17	753	-44.9603	170.344	4.74954	6.25232	1.31641	1	South
139	A150	female	Kye Burn "F" 19.x.17	753	-44.9603	170.344	5.03711	7.64378	1.5175	1	South
88	A074	female	Maerewhenua 1000 14.xii.16	948	-44.9595	170.372	4.24214	4.38078	1.03268	1	South
51	A037	female	Maerewhenua 400 2.xi.16	414	-44.957	170.45	4.28347	8.30544	1.93895	1	South
24	A007	female	Maerewhenua 400 ?	414	-44.957	170.45	4.32008	9.83264	2.27603	1	South
46	A031	female	Maerewhenua 400 2.xi.16	414	-44.957	170.45	4.59728	10.795	2.34812	1	South
19	A002	female	Maerewhenua 400 2.xi.16	414	-44.957	170.45	4.36715	11.4697	2.62635	1	South
548	BJF_eppendorfs_04	male	BJF113_09 Dansey's Pass Maerewhenua Pass Ck 400m 2.xi.16	404	-44.957	170.451	4.0298	8.04018	1.99518	1	South
545	BJF_eppendorfs_01	female	BJF113_01 Dansey's Pass Maerewhenua Pass Ck 400m 2.xi.16	404	-44.957	170.451	4.96126	10.318	2.07972	1	South
549	BJF_eppendorfs_05	male	BJF113_10 Dansey's Pass Maerewhenua Pass Ck 400m 2.xi.16	404	-44.957	170.451	4.35399	9.27898	2.13114	1	South
546	BJF_eppendorfs_02	female	BJF113_02 Dansey's Pass Maerewhenua Pass Ck 400m 2.xi.16	404	-44.957	170.451	4.44573	9.73578	2.18992	1	South
547	BJF_eppendorfs_03	female	BJF113_03 Dansey's Pass Maerewhenua Pass Ck 400m 2.xi.16	404	-44.957	170.451	4.90208	11.2293	2.29071	1	South
158	A209	female	Kye Burn "I" 19.x.17	773	-44.9566	170.352	4.65677	4.38776	0.942231	1	South
98	A084	male	Stream C.5 800 8.xii.16	867	-44.9541	170.367	3.80776	5.01848	1.31796	1	South
99	A085	female	Stream C.5 800 8.xii.16	867	-44.9541	170.367	4.35305	6.5342	1.50106	1	South
566	BJF_eppendorfs_22	male	BJF134_01 Dansey's Pass Roadside (C.5) 800m 8.xii.16	865	-44.9541	170.367	3.91987	5.00348	1.27644	1	South
567	BJF_eppendorfs_23	male	BJF134_02 Dansey's Pass Roadside (C.5) 800m 8.xii.16	865	-44.9541	170.367	3.70573	7.16127	1.93249	1	South
152	A198	female	Kye Burn "G" 19.x.17	865	-44.9541	170.367	4.32282	7.47681	1.72961	1	South
138	A149	female	Kye Burn "G" 19.x.17	865	-44.9541	170.367	4.59184	9.16512	1.99596	1	South
1412	NZAC03002078	male	Zelandoperla fenestrata, shortwinged 1m, 7n, CO, Dansey's Pass, 700-850m, 22 Sept 1995, B. H. Patrick	775	-44.952	170.374	4.23237	4.75104	1.12255	1	South
1618	OMNZ IV18695	male	Danseys Pass, CO, Western side, 800m 22 Sept 199, B. Patrick	800	-44.952	170.374	4.83051	7.32666	1.51675	1	South
1938	NZAC_notbarcoded_074	male	Unidentified - Z. fenestrata/Lake Luna, 3000', 22.12.19 (no collector)	914	-44.9515	168.491	4.87013	8.2684	1.69778	1	South
1289	NZAC_notbarcoded_012	male	EE2, Zelandoperla fenestrata, 1m, 1n, OL, Dead Horse Ck, 1400m, Twenty-Five Mile Range, 5 March 2002, E Edwards, J Barkla, T Jewel	1400	-44.9492	168.547	4.50899	10.6277	2.357	1	South
1290	NZAC_notbarcoded_013	female	EE41, Zelandoperla fenestrata (SW), 2f, 1n, NZOL, trib Station Ck, 800m, Harris Mts, 21725 55765, F41 725 765, 29 Nov 2004, E. Edwards	800	-44.9407	168.722	5.04149	8.72294	1.73023	1	South
1459	NZAC03002641	female	Zelandoperla pennulata, f, OL, Coronet Pk, Skippers, 500-900m, 22 Dec 1996, B. Patrick	700	-44.9322	168.716	4.76487	5.5325	1.1611	1	South
1387	NZAC03001982	male	Zelandoperla fen. Tillyardi, 1m, NZ OL, Coronet Pk, 1100-1200m, 11 March 1992, B. H. Patrick	1150	-44.9273	168.746	4.88935	8.93939	1.82834	1	South
1381	NZAC03001967	male	Zelandoperla fen. Tillyardi, 1m, NZ/OL, Coronet Pk, 1260m, 19 Feb 1993, B. H. Patrick	1260	-44.9244	168.745	5.49793	9.04762	1.64564	1	South
1326	NZAC_notbarcoded_047	male	Zelandoperla pennulata, 4m, 2f, CO, Pisa Range, 1680m, Roaring Meg, 23-27 Jan 2002, B & H Patrick	1680	-44.9161	169.057	4.72337	0.988935	0.20937	1	South
1327	NZAC_notbarcoded_047	male	Zelandoperla pennulata, 4m, 2f, CO, Pisa Range, 1680m, Roaring Meg, 23-27 Jan 2002, B & H Patrick	1680	-44.9161	169.057	4.88243	1.02351	0.209632	1	South
1328	NZAC_notbarcoded_047	female	Zelandoperla pennulata, 4m, 2f, CO, Pisa Range, 1680m, Roaring Meg, 23-27 Jan 2002, B & H Patrick	1680	-44.9161	169.057	4.57815	1.14799	0.250755	1	South
1640	OMNZ IV18718	female	New Zealand, CO, Pisa Range, 1680m, Roaring Meg, 25-27 Jan 2002, B & H Patrick	1680	-44.9161	169.057	5.30817	1.35452	0.255177	1	South
1329	NZAC_notbarcoded_047	female	Zelandoperla pennulata, 4m, 2f, CO, Pisa Range, 1680m, Roaring Meg, 23-27 Jan 2002, B & H Patrick	1680	-44.9161	169.057	4.38451	1.14108	0.260252	1	South
1642	OMNZ IV18720	male	New Zealand, CO, Pisa Range, 1680m, Roaring Meg, 25-27 Jan 2002, B & H Patrick	1680	-44.9161	169.057	4.27581	1.15892	0.271042	1	South
1641	OMNZ IV18719	male	New Zealand, CO, Pisa Range, 1680m, Roaring Meg, 25-27 Jan 2002, B & H Patrick	1680	-44.9161	169.057	4.27581	1.22494	0.286481	1	South
1613	OMNZ IV18690	female	New Zealand, CO, Pisa Range, 1680m, Roaring Meg, 25-27 Jan 2002, B & H Patrick	1680	-44.9161	169.057	5.07704	1.52078	0.299541	1	South
1612	OMNZ IV18689	male	New Zealand, CO, Pisa Range, 1680m, Roaring Meg, 25-27 Jan 2002, B & H Patrick	1680	-44.9161	169.057	4.36826	1.32029	0.302247	1	South
1532	NZAC03004030	male	Zelandoperla f. pennulata, 1m, OL, Mt Cardrona, Soho Ck, 920m, 15 Feb 1996, B & H Patrick	920	-44.8796	168.909	5.02075	2.18534	0.435262	1	South
2068	NZAC03002046	male	Zelandoperla fenestrata, 1m, 3n, FD, Hut Ck, 1000m, 21143, 55805, 1 Feb 1998, SJ Morris	1000	-44.8747	167.991	4.46058	11.7532	2.63491	4	South
1423	NZAC03002614	male	Zelandoperla f. pennulata, 1m, 1f, 1n, NZ/OL/Mt Cardrona, 1500-1400m, 15 Feb 1996, B&H Patrick	1450	-44.8734	168.956	5.58091	2.05394	0.36803	1	South
1424	NZAC03002614	female	Zelandoperla f. pennulata, 1m, 1f, 1n, NZ/OL/Mt Cardrona, 1500-1400m, 15 Feb 1996, B&H Patrick	1450	-44.8734	168.956	4.56432	2.24758	0.492424	1	South
1528	NZAC03004026	female	wings a little longer, Zelandoperla pennulata, 5m, 1f, 1n, CO, North Dunstan Mts, Lauder Ck, 1350=1400m, 9 Dec 1993, B. H. Patrick	1375	-44.8537	169.626	5.22822	2.23375	0.427249	1	South
1529	NZAC03004026	male	wings a little longer, Zelandoperla pennulata, 5m, 1f, 1n, CO, North Dunstan Mts, Lauder Ck, 1350=1400m, 9 Dec 1993, B. H. Patrick	1375	-44.8537	169.626	5.6639	2.50346	0.442002	1	South
1530	NZAC03004026	male	wings a little longer, Zelandoperla pennulata, 5m, 1f, 1n, CO, North Dunstan Mts, Lauder Ck, 1350=1400m, 9 Dec 1993, B. H. Patrick	1375	-44.8537	169.626	4.95851	2.40664	0.485356	1	South
1531	NZAC03004026	male	wings a little longer, Zelandoperla pennulata, 5m, 1f, 1n, CO, North Dunstan Mts, Lauder Ck, 1350=1400m, 9 Dec 1993, B. H. Patrick	1375	-44.8537	169.626	6.43154	3.22268	0.501075	1	South
2055	OMNZ IV18621	male	New Zealand, OL, Richardson Mts, Buckler Burn, 1200-1320m, 15 Feb 1995, B H Patrick	1260	-44.8102	168.514	4.59168	9.24499	2.01342	1	South
2071	NZAC03002091	female	Zelandoperla fenestrata, f, FD, Confluence of Monkey Ck & Hollyford R., 7 Dec 1997, E. Edwards	635	-44.801	168.022	4.70954	14.7619	3.13447	1	South
1291	NZAC_notbarcoded_014	female	EE11, Zelandoperla fenestrata(sw), 1f, 1n, CO, trib Cluden Stream, 22433 55971, 580m, Dunstan Mts, 2 Dec 2003, E Edwards, T Jewel/MONZ Plecoptera 462	580	-44.785	169.629	4.48133	6.27706	1.40071	1	South
1334	NZAC03001903	male	Zelandoperla fen. Tillyardi, 2m, 1f, 2n, NZ CO, St. Bathans Range 1450-1500m, Rocks Ck, 8 Feb 1997, B & H Patrick	1475	-44.7702	169.784	5.47026	11.7532	2.14857	1	South
1335	NZAC03001903	female	Zelandoperla fen. Tillyardi, 2m, 1f, 2n, NZ CO, St. Bathans Range 1450-1500m, Rocks Ck, 8 Feb 1997, B & H Patrick	1475	-44.7702	169.784	4.426	10.7576	2.43054	1	South
2049	OMNZ IV18602	male	New Zealand, FD, Homer Tunnel, 1100m, 24 Feb 1996, B. H. Patrick	1100	-44.7561	167.986	4.2527	11.171	2.62681	1	South
1986	NZAC03002080	male	Zelandoperla fenestrata, 2f, FD, Gertrude V, 950-1340m, 23 Feb 1996, B. H. Patrick	1145	-44.7475	168.019	4.72337	11.0823	2.34626	1	South
2046	OMNZ IV18598	male	Gertrude Valley, FD, Cirque (???), 1300m, 23 Feb 1996, B. Patrick	1300	-44.7456	168.014	4.32974	10.9322	2.52491	1	South
1325	NZAC_notbarcoded_046	female	EE8, Zelandoperla pennulata, 1f, CO, Kirkwoods CK, 850m, Hawkdun Ra, H40675026, 11 Mar 2003, E. Edwards	850	-44.744	169.938	5.56708	9.02597	1.62131	1	South
1591	OMNZ IV18619	female	New Zealand, CO, St Bathans Re, 1500m, 8 Feb 1997, B & H Patrick	1500	-44.7331	169.763	5.57011	11.0786	1.98893	1	South
1881	2007.180.26	female	Lake Harris (Wakatipu), 9.I.1921, Stella Hudson, Det. By R.J. Tillyard	1215	-44.7295	168.179	5.21351	11.9349	2.28923	1	South
1883	2007.180.29	female	Lake Harris (Wakatipu), 9.I.1921, Stella Hudson, Det By R.J. Tillyard	1215	-44.7295	168.179	4.04177	9.78038	2.41983	1	South
1882	2007.180.27	female	Lake Harris (Wakatipu), 9.I.1921, Stella Hudson, Det By R.J. Tillyard	1215	-44.7295	168.179	4.57222	11.1824	2.44572	1	South
1885	2007.180.31	female	Lake Harris (Wakatipu), 9.I.1921, Stella Hudson, Det By R.J. Tillyard	1215	-44.7295	168.179	4.12147	10.387	2.52021	1	South
1884	2007.180.30	female	Lake Harris (Wakatipu), 9.I.1921, Stella Hudson, Det By R.J. Tillyard	1215	-44.7295	168.179	3.89925	9.83546	2.5224	1	South
1880	2007.180.25	female	Lake Harris (Wakatipu), 9.I.1921, G.V. Hudson, Det. By R.J. Tillyard	1215	-44.7295	168.179	4.09403	10.5186	2.56925	1	South
2065	NZAC_notbarcoded_007	female	IMH129, Zelandoperla fenestrata, 1f, OL, Earnslaw Burn Track, 21473 55992, 680m, 8 Jan 2007, swept, I. M. Henderson	680	-44.7245	168.42	4.27386	14.4372	3.37803	1	South
2066	NZAC_notbarcoded_057	male	Unidentified - Little Devil Ck,. Rees Valley, Wakatipu, adults under stones, larvae in stream, 2500', 24.10.64, Coll P. M. V	762	-44.6391	168.481	5.06224	11.9913	2.36878	1	South
2067	NZAC_notbarcoded_057	male	Unidentified - Little Devil Ck,. Rees Valley, Wakatipu, adults under stones, larvae in stream, 2500', 24.10.64, Coll P. M. V	762	-44.6391	168.481	4.48133	10.7359	2.3957	1	South
577	BJF_eppendorfs_33	male	BJF155 Treble Cone Ski Field Rd St 1100m 23.i.17	1169	-44.6381	168.902	3.70021	9.95743	2.69105	1	South
1416	NZAC03002163	female	Zelandoperla fenestrata, 1m, 2f, 3/4 fw, OL, Treble Cone, 1300m, 8 Jan 1993, J.B. Ward	1300	-44.6341	168.894	5.72614	14.2208	2.48348	1	South
1417	NZAC03002163	male	Zelandoperla fenestrata, 1m, 2f, 3/4 fw, OL, Treble Cone, 1300m, 8 Jan 1993, J.B. Ward	1300	-44.6341	168.894	5.25588	14.1126	2.6851	1	South
578	BJF_eppendorfs_34	male	BJF156_01 Treble Cone Ski Field Rd St 400m 23.i.17	365	-44.6311	168.921	4.61547	12.6293	2.73631	1	South
579	BJF_eppendorfs_35	male	BJF156_02 Treble Cone Ski Field Rd St 400m 23.i.17	365	-44.6311	168.921	4.12972	11.735	2.8416	1	South
580	BJF_eppendorfs_36	female	BJF156_03 Treble Cone Ski Field Rd St 400m 23.i.17	365	-44.6311	168.921	4.79887	15.1855	3.16439	1	South
2072	NZAC03002150	female	Zelandoperla fenestrata f (sw), New Zealand, Otago Lakes, Rees Saddle, 1370-1600m, 14 Feb 1980, J.S. Dugdale	1485	-44.5531	168.562	5.11757	12.7922	2.49967	1	South
2064	NZAC_notbarcoded_005	female	IMH134, Zelandoperla fenestrata, 1f, OL, Rees Valley, Shelter Rock-Saddle, 21547 56190, 1060m, 10 Jan 2007, swept I. M. Henderson	1060	-44.5514	168.563	5.37344	15.1732	2.82373	1	South
1306	NZAC_notbarcoded_028	male	Zelandoperla fen. Tillyardi, 1m, 2f, NZ, OL, Niger Pk, Harris Mts, Leaping Burn, 1300-1450m, 12 Feb 1997, B.H. Patrick	1375	-44.527	168.83	4.08022	5.84416	1.43231	1	South
1923	NZAC_notbarcoded_008	male	IMH318, Zelandoperla fenestrata, 1m, OL, Whitbourn Vly, 21543 56257, 1035m, 12 Jan 2007, swept, I. M. Henderson	1035	-44.4898	168.526	4.55048	10.8009	2.37356	1	South
1924	NZAC_notbarcoded_011	female	166, Zelandoperla fenestrata, 1f, MK, Quail Burn, upper, malaise trap, H39 22546 56444, 800m, 29 Dec 2003 -14 Jan 2004, P. M. Johns, D. Nichols. Canterbury Museum, Nothofagus forest, MONZ Plecoptera 439	800	-44.3637	169.795	4.46058	15.1515	3.39676	2	South
2004	NZAC03002146	female	Zelandoperla fenestrata,3f, WD, Gates of Haast, 400m, 21 Jan 1996, B. H. Patrick, J. B. Ward	400	-44.0398	169.38	5.15214	14.1991	2.75597	2	South
2005	NZAC03002146	female	Zelandoperla fenestrata,3f, WD, Gates of Haast, 400m, 21 Jan 1996, B. H. Patrick, J. B. Ward	400	-44.0398	169.38	4.97925	14.026	2.81688	2	South
1981	NZAC03002070	female	Zelandoperla fenestrata, 1f, SC, Dobson Pk, Two Thumb Range, 1200m, 5 Mar 1994, B. H. Patrick	1200	-43.9357	170.67	5.01383	17.2511	3.4407	2	South
1974	NZAC03002053	female	Zelandoperla fenestrata, 3m, 3ff, (one with yellow legs). SC, Fox Pk, 1600m, 19 March, 200 (2000?), Patrick Family	1600	-43.8554	170.799	3.94882	12.8571	3.25594	2	South
2043	OMNZ IV18593	female	New Zealand, SC, Fox Peak, 1600m, 19 March 2000, Patrick Family	1600	-43.8554	170.799	4.22958	14.0601	3.32423	2	South
2041	OMNZ IV18591	female	New Zealand, SC, Fox Peak, 1600m, 19 March 2000, Patrick Family	1600	-43.8554	170.799	4.87673	16.4407	3.37125	2	South
2042	OMNZ IV18592	female	New Zealand, SC, Fox Peak, 1600m, 19 March 2000, Patrick Family	1600	-43.8554	170.799	4.41448	16.1094	3.64921	2	South
1934	NZAC_notbarcoded_061	female	Unidentified -NZ, MK, Wakefield, Ridge Cook Ra., 1220-1460m, 5 Apr 1977, J. S. Dugdale	1340	-43.7274	170.125	4.03873	13.2468	3.27993	2	South
1983	NZAC03002072	male	Zelandoperla fenestrata 2m, MC, Gold Smith Rapids, Bowyers Stm (near Hamner), K36, 23816, 57301, 560m, 9 Nov 1990, J.B & G.M. Ward, swept, MV trap	560	-43.6256	171.409	3.11203	9.82684	3.15769	2	South
1984	NZAC03002072	male	Zelandoperla fenestrata 2m, MC, Gold Smith Rapids, Bowyers Stm (near Hamner), K36, 23816, 57301, 560m, 9 Nov 1990, J.B & G.M. Ward, swept, MV trap	560	-43.6256	171.409	3.46473	12.013	3.46722	2	South
1906	BJF_eppendorfs_79	female	BJF165 Mt Hutt Mid 1250m 26.i.17	1571	-43.5049	171.545	4.84505	16.5565	3.4172	2	South
2024	NZAC03002183	female	Zelandoperla fenestrata, 1f, WD, Fox Glacier, 250m, 18 Jan 1996, B & H Patrick	250	-43.4991	170.054	3.85201	13.5498	3.51759	2	South
1928	NZAC_notbarcoded_034	female	Zelandoperla fen. Tillyardi, 1f, NZ WD, WNP, Fox Glacier Township, 5 Dec 1981, ID McLellan	170	-43.466	170.02	4.70263	14.6753	3.12066	2	South
1962	NZAC03002022	female	Zelandoperla fenestrata f, WD, Rocky Ck nr. Fox Glacier, H35 694 452, Mar-Apl 1994, I. Boothroyd, P. Lambert	211	-43.462	170.026	4.73721	14.1991	2.99736	2	South
1951	NZAC03002010	male	7m, WD, Franz Josef, Glacier, 250m, 6 Nov 1995, B & H Patrick	250	-43.4407	170.173	4.14246	11.4502	2.76411	2	South
1952	NZAC03002010	male	7m, WD, Franz Josef, Glacier, 250m, 6 Nov 1995, B & H Patrick	250	-43.4407	170.173	4.05947	11.4502	2.82062	2	South
2052	OMNZ IV18611	male	New Zealand, WD, Franz Josef Glacier, 250m, 6 Nov 1995, B & H Patrick	250	-43.4407	170.173	4.14484	12.0416	2.9052	2	South
1953	NZAC03002010	male	7m, WD, Franz Josef, Glacier, 250m, 6 Nov 1995, B & H Patrick	250	-43.4407	170.173	3.62379	10.5844	2.92081	2	South
2045	OMNZ IV18597	female	New Zealand, WD, Franz Josef Glacier, 250m, 6 Nov 1995, B & H Patrick	250	-43.4407	170.173	5.03852	14.7766	2.93272	2	South
2051	OMNZ IV18610	male	New Zealan, WD, Franz Josef Glacier, 250m, 6 Nov 1995, B & H Patrick	250	-43.4407	170.173	3.86749	11.5794	2.99402	2	South
1976	NZAC03002061	female	Zelandoperla fenestrata, f, MC, Kowai R. trib, 14/11/89, L35 129689, 760m asl, J. B. Ward	760	-43.2811	171.803	4.426	15.7143	3.55045	2	South
1876	2006.34.42	male	F, WD, Whitcombe R, 870m, 23462.83 57776.79, 8 Feb 2000, hand, S.J. Morris	870	-43.1886	170.984	4.1951	11.3374	2.70254	2	South
1874	2006.34.39	female	2f, WD Prices Basin, Whitcombe, 23444.59 57840.50, malaise trap, 26 Jan 20000, SJ Morris, NZST0173	1131	-43.1328	170.965	4.57037	14.0261	3.06891	2	South
1875	2006.34.39	female	2f, WD Prices Basin, Whitcombe, 23444.59 57840.50, malaise trap, 26 Jan 20000, SJ Morris	1131	-43.1328	170.965	3.97499	13.3676	3.36293	2	South
1926	NZAC_notbarcoded_021	female	Zelandoperla undes sp. f, yellow legs fenestrata wings, WD. Prices Basin, 1070m, 23443 57843, 25 Jan 2000, S. J. Morris	1070	-43.1305	170.963	5.46335	16.3853	2.99913	2	South
1873	2006.34.23	female	1f, WD Prices Stm trib, 23441 57843, 1250m, 28 Jan 2000, S.J. Morris	1250	-43.1294	170.957	4.62282	15.2058	3.28928	2	South
1991	NZAC03002095	female	Zelandoperla fenestrata r, A.P.N.P. Punchbowl Falls on rock, 12.2.1989, J. B. Ward	961	-42.9327	171.568	4.59198	14.8701	3.23828	2	South
2011	NZAC03002157	male	Zelandoperla fenestrata mf, Bealey Chasm, 23/2/64, D Craig, Coll 52, det. J. G. Penniket	850	-42.9163	171.556	3.44398	11.4069	3.31213	2	South
2012	NZAC03002157	female	Zelandoperla fenestrata mf, Bealey Chasm, 23/2/64, D Craig, Coll 52, det. J. G. Penniket	850	-42.9163	171.556	3.37483	11.4069	3.38	2	South
1982	NZAC03002071	female	Zelandoperla fenestrata, f, NC, APNP, Twin CK waterfall, S.59: 059320, 3250', 5 Feb 1990, MV trap, J. B. Ward	991	-42.9122	171.565	4.07331	12.8571	3.15644	2	South
1936	NZAC_notbarcoded_072	female	Unidentified - Z. fenestrata/Arthur's Pass, 3000', 12.22, J. G. (?) Myers	914	-42.9109	171.559	4.63203	14.6537	3.16355	2	South
1937	NZAC_notbarcoded_073	male	Unidentified - Z. fenestrata/Arthur's Pass, 3400', 12.22, J. G. (?) Myers	1036	-42.9109	171.559	3.48485	11.6883	3.35404	2	South
1989	NZAC03002093	female	Zelandoperla fenestrata, 3ff, Temple Basin, 4100', Arthur's Pass, NZ, 1/1/67, N McLellan	1250	-42.9106	171.572	4.03873	14.3723	3.55862	2	South
1965	NZAC03002033	female	Zelandoperlal fenestrata f, WDNC, Temple Basin, 1350-1530m, APNP, P.M. Johns, 13 Dec 1974, scree & tussock	1440	-42.907	171.579	4.12863	14.9784	3.62792	2	South
1957	NZAC03002016	female	Zelandoperla fenestrata f, Camp Ck, W.D. Inchbonnie (???), 700m, 15 : 2 : 95, Richard Sark (???)	700	-42.7048	171.559	4.85477	14.8918	3.06745	2	South
2029	NZAC03002196	female	Crooked Ru (Ra?), 10/10/64, Z. fenestrata & exuviae, I. D. McL (more info available on database)	134	-42.6301	171.596	4.05256	13.2468	3.26874	2	South
1988	NZAC03002089	male	Zelandoperla fenestrata, 1m, BR, Crooked R., at Bell Hill Bridge, 13 Nov 1993, I. D. McLellan	134	-42.6301	171.596	3.25726	10.7359	3.296	2	South
2031	NZAC03002197	female	Zelandoperla fenestrata, 1f, BR, Crooked R., at Bell Hill Bridge, 15 Feb 1994, I. D. McLellan	134	-42.6301	171.596	3.09129	10.8009	3.49397	2	South
2030	NZAC03002196	female	Crooked Ru (Ra?), 10/10/64, Z. fenestrata & exuviae, I. D. McL (more info available on database)	134	-42.6301	171.596	3.20885	11.4069	3.55483	2	South
1977	NZAC03002063	female	Zelandoperla fenestrata, 1m, 2f, 1n, KA, Seaward Kaikoura Range, Kuwhai Range, 1300m, Dec-Feb 1996-1997, R. Cutherbert/B.H. Patrick	1300	-42.3458	173.329	4.426	13.5281	3.05651	2	South
1978	NZAC03002063	female	Zelandoperla fenestrata, 1m, 2f, 1n, KA, Seaward Kaikoura Range, Kuwhai Range, 1300m, Dec-Feb 1996-1997, R. Cutherbert/B.H. Patrick	1300	-42.3458	173.329	5.09682	16.6017	3.25727	2	South
1979	NZAC03002063	male	Zelandoperla fenestrata, 1m, 2f, 1n, KA, Seaward Kaikoura Range, Kuwhai Range, 1300m, Dec-Feb 1996-1997, R. Cutherbert/B.H. Patrick	1300	-42.3458	173.329	4.32918	15.4762	3.57485	2	South
2023	NZAC03002182	male	Zelandoperla fenestrata, 1m, BR, Rahu Saddle, 667m, bog stream on flat, 28 Oct 1996, B. H. Patrick, E. Edwards	670	-42.314	172.117	3.56155	10.3463	2.90501	2	South
1913	Henderson_10	male	Zelandoperla fenestrata 1M, Br, Moss Pass, NLNP, Stms above bushline, 24797, 59048, 1620m, 4 Jan 1999, I.M. Henderson	1620	-42.0633	172.634	4.10145	13.0285	3.17657	2	South
1916	Henderson_13	male	Zelandoperla fenestrata, 1M, BR, Durville R, Ella Hut, Lake Rotoiti, 25802 59148, 530m, 5-6 Jan 1999, I.M. Henderson	530	-42.0476	172.605	2.62869	8.91428	3.39114	2	South
2025	NZAC03002187	male	Zelandoperla fenestrata, 1m, NZ/NN, Cupola Basin, Travers Range, Dec 1965, G. L. Batchelor	1419	-41.9698	172.731	3.86584	11.2987	2.92271	2	South
1942	NZAC_notbarcoded_089	female	Unidentified - Z. fenestsrata/Sunset Saddle Mt. Angelus, 6000' snow drift, 20.3.65, G. W. Ramsay	1829	-41.9061	172.739	4.37229	14.0476	3.21287	2	South
1992	NZAC03002102	female	Zelandoperla fenestrata, 2m, 1f, 6n, BR (?), Rainbow Skifield, 1300-1600m, 6 Jan 1996, JB & GM Ward	1450	-41.8714	172.861	4.66113	15.3247	3.28776	2	South
1993	NZAC03002102	male	Zelandoperla fenestrata, 2m, 1f, 6n, BR (?), Rainbow Skifield, 1300-1600m, 6 Jan 1996, JB & GM Ward	1450	-41.8714	172.861	3.11895	10.2814	3.29643	2	South
1912	Henderson_09	male	NN Wairau R. Trib. Nr Tophouse, 25065, 59377, 580m, 20 Nov 1994, net, I.M. Henderson, Zelandoperla fenestrata M	580	-41.7677	172.958	2.84597	10.3328	3.63066	2	South
1963	NZAC03002028	female	Zelandoperla fenestrata f, NZ/WN, Wellington Coast, N164 302 143, 21/11/79, WJ Winstanley	9	-41.3484	174.738	4.30152	13.4199	3.11981	2	North
1944	NZAC_notbarcoded_093	male	Unidentified - Z fenestrata, Dun Mt, 3000 ft, 21/1/22, A. Philpoll	914	-41.3424	173.376	3.09524	10.6061	3.42657	2	North
1892	2007.180.38	female	Mt Arthur, 4500 ft, 1-3-23, A. Philpott	1372	-41.2179	172.682	3.41564	12.4623	3.64859	2	South
2001	NZAC03002138	male	Zelandoperla fen. Tillyardi, 1m, NZ/ NN, Flora Hut, Mt Arthur, 28 Dec 1972, P. Kettle	917	-41.1826	172.73	4.03873	12.4242	3.07628	2	South
1945	NZAC03000180	female	Zelandoperla fenestrata f, Flora Ck, 5000', Mt Arthur, N.W. Nelson, 15/11/68, B. M. May lag (?), McLellan det.	1524	-41.1816	172.729	4.64039	14.4372	3.11121	2	South
1999	NZAC03002122	female	Zelandoperla fenestrata 1f, New Zealand, NN, Round Lake 1298m, Peel Ra., 28-Dec-1996, E. Edwards	1298	-41.1467	172.607	4.1148	13.7662	3.34554	2	South
1964	NZAC03002032	female	Zelandoperla fenestrata, 1f, NZ, NN Mt Domett, 1311m, 29 Nov 1971, J.S. Dugdale	1311	-41.0628	172.311	5.28354	14.5455	2.75297	2	South
2032	NZAC03004025	female	Zelandoperla fenstrata f, NZ/NN, Mt Domett 1250m, campsite, 1 Dec 71, G Kuschel	1250	-41.0628	172.311	4.48209	13.3926	2.98804	2	South
1971	NZAC03002047	male	Zelandoperla fenestrata m, Mt Domett, 1250m, Campsite, N.W. Nelson, 1 Dec 71, G. Kuschel	1250	-41.0628	172.311	3.16044	11.5801	3.66407	2	South
1985	NZAC03002079	female	Zelandoperla fenestrata f, NZ/NN, Mt Domett, 1250m, bush edge, 3 Dec 71, J Dugdale	1250	-41.054	172.319	4.66805	13.5065	2.89339	2	South
1972	NZAC03002048	female	Zelandoperla fenestrata f, WN, Ati Whakatu Stm, Tararua Ra 340m, 24/3/81, I. M. Henderson	340	-40.8977	175.46	3.76902	11.1905	2.96907	2	North
1915	Henderson_12	female	Zelandoperla fenestrata F, WN, Waiotauru Tk, 26964 60327, 140 m, 29 Nov 1997, swept, I.M. Henderson	140	-40.891	175.212	4.41557	14.3243	3.24405	2	North
2027	NZAC03002193	female	Zelandoperla fenestrata, 1m, 2f, NZ/NN, Pupu Springs, Takaka, 16 Apl, 1970, G. Kuschel	10	-40.8479	172.769	3.41632	11.0173	3.22491	2	South
2028	NZAC03002193	male	Zelandoperla fenestrata, 1m, 2f, NZ/NN, Pupu Springs, Takaka, 16 Apl, 1970, G. Kuschel	10	-40.8479	172.769	3.70678	11.9697	3.22914	2	South
1996	NZAC03002112	female	Zelandoperla fenestrata, 2f, NZWN, Dundas Hut, Tararuas streamside at 3650', sweepnet, 8/2/85, G.W. Gibbs	1113	-40.7196	175.466	4.2462	12.7489	3.00243	2	North
1997	NZAC03002112	male	Zelandoperla fenestrata, 2f, NZWN, Dundas Hut, Tararuas streamside at 3650', sweepnet, 8/2/85, G.W. Gibbs	1113	-40.7196	175.466	3.47165	11.6234	3.34809	2	North
1932	NZAC_notbarcoded_055	female	Unidentified - NZ, WN, Tararua Ra., Dundas Hut, 10 Feb 1985, C. F. Butcher ex stream	1220	-40.7163	175.466	4.81328	14.2208	2.95449	2	North
2016	NZAC03002164	female	Zelandoperla fenestrata f, New Zealand, WN, Dundas Hut, 10 Feb 85, GWG	1220	-40.7163	175.466	4.82711	14.3506	2.97293	2	North
2019	NZAC03002169	female	Zelandoperla fenestrata f, NZWN, N. Tararuas below Dundas Hut 1100m, 28/11/84, G.W. Gibbs	1100	-40.7163	175.468	5.26279	16.5368	3.14221	2	North
1920	Henderson_17	female	WN, Mangahao R, tk to Harris Ck, 27184, 60584, 400m, 7 Jan 1997, swept, I.M. Henderson, Zelandoperla fenestrata 1F	400	-40.6544	175.465	4.09145	12.1153	2.96112	2	North
1917	Henderson_14	female	RI Rangiwahia Tk at Bridge, 27677, 61410, 1000m, 18 Dec 1994, I.M. Henderson, U.V. Zelandoperla fenestrata F	1000	-39.897	176.014	5.12808	15.5258	3.0276	2	North
2039	NZAC04018932	female	Purity Ridge Ruahine Ranges 4500' J.I. Townsend 1a	1372	-39.8207	176.058	5.41126	15.3463	2.836	2	North
1911	Henderson_08	male	RI. Ohuta Stm at Hut, 6 Mar 1989, net, A.G. Scott, Zelandoperla fenestrata M	676	-39.635	176.072	3.86485	12.4547	3.22255	2	North
2014	NZAC03002159	female	Zelandoperla fenestrata, m & f, New Zealand, TK, Tapunir (?), Mt Egmont, 920-1100m, 19 Feb 1977, J.S. Dugdale	1010	-39.3268	174.112	4.98617	16.1255	3.23405	2	North
2015	NZAC03002159	male	Zelandoperla fenestrata, m & f, New Zealand, TK, Tapunir (?), Mt Egmont, 920-1100m, 19 Feb 1977, J.S. Dugdale	1010	-39.3268	174.112	4.10788	13.8745	3.37752	2	North
1910	Henderson_07	female	Dawson Falls, Mt Egmont, 28/2/81 / Zelandoperla fenestrata F, det IDMcL 7/8/81	835	-39.3252	174.107	4.63645	15.4465	3.33153	2	North
2008	NZAC03002153	female	Zelandoperla fenestrata, 1f, NZ/TO, Mt Ruapehu, Turoa, 1300m, 11 Jan 1995, B and H. Patrick	1300	-39.2979	175.539	3.70678	12.7489	3.43935	2	North
1959	NZAC03002020	male	Zelandoperla fenestrata, 1m, 2f, NZ/TK, Pouakai Ra, 1250-1400m, 10 Jan 1978, J.S. Dugdale	1325	-39.2411	174.021	3.72752	12.0779	3.2402	2	North
1960	NZAC03002020	female	Zelandoperla fenestrata, 1m, 2f, NZ/TK, Pouakai Ra, 1250-1400m, 10 Jan 1978, J.S. Dugdale	1325	-39.2411	174.021	4.34993	14.8052	3.40355	2	North
1961	NZAC03002020	female	Zelandoperla fenestrata, 1m, 2f, NZ/TK, Pouakai Ra, 1250-1400m, 10 Jan 1978, J.S. Dugdale	1325	-39.2411	174.021	4.2462	15.1948	3.57845	2	North
1900	AMNZ80670	female	Zelandoperla fenestrata f, det. I.D. McLellan 1990/swept by Silicia Springs Stream, Mt. Ruapehu, 13.i.1967, K.A.J. Wise	1278	-39.2201	175.531	3.62416	12.0652	3.32911	2	North
1998	NZAC03002118	male	Zelandoperla fenestrata m, Whakapapanui Stm, Tongariro Nat Park, New Zealand TO, NZMS260, T20 303181, 39^(o)13'S, 175^(o),33'E, 16 Deceember 1996, W.J. Crawford	1317	-39.2167	175.55	3.92808	12.4675	3.17395	2	North
1966	NZAC03002034	female	Z. fenestrata f, Whakapapanui Stm, TO, TNP, NZMS S20, 301183, 29 Dec 1996, W.I. Crawford	1214	-39.2117	175.549	4.2047	14.329	3.40785	2	North
1987	NZAC03002085	female	Zelandoperla fenestrata f, Whakapapanui Stm, Tongariro Nat Park, New Zealand, TO, NZMS 260520 299184, 5 February 1996, W.J. Crawford	1202	-39.2112	175.547	4.30844	13.355	3.09973	2	North
1990	NZAC03002094	female	Zelandoperla fenestrata f, Whakapapanui Stm (Tongariro National Park), New Zealand, TO, NZMS 260 S20 296187, 4 May 1996, W. J. Crawford	1200	-39.2112	175.547	4.2047	14.3939	3.4233	2	North
1899	AMNZ80669	female	Zelandoperla fenestrata Till. Det. K.A.J. Wise (31/3/59)/Whakapapaiti Track, 3,800 ft. Mt Ruapehu in pools, 8/2/59, K.A.J. Wise	1158	-39.211	175.525	4.28904	14.2663	3.32622	2	North
1980	NZAC03002068	male	Zelandoperla fenestrata, 2m, TO, Mt Ruapehu, Whakapapa, 1200m, 9 Jan 1995, B & H & H. Patrick (whole fam)	1200	-39.211	175.547	3.63762	12.2511	3.36788	2	North
2035	NZAC03004032	female	Zelandoperla fenestrata 3f, Whakapapanui Stm, Tongariro Nat Park, NZMS 260 S20 299184, 2 February 1996, W. J. Crawford	1198	-39.2108	175.546	4.1148	13.1602	3.19825	2	North
2017	NZAC03002165	male	Zelandoperla fenestrata, m, epiproct looks differ, Whakapapanui Stm, Tongariro Nat Park, New Zealand, TO, NZMS 260 S20 299184, 27 January 1996, W.J. Crawford	1198	-39.2108	175.546	3.60996	11.7749	3.26178	2	North
2036	NZAC03004032	female	Zelandoperla fenestrata 3f, Whakapapanui Stm, Tongariro Nat Park, NZMS 260 S20 299184, 2 February 1996, W. J. Crawford	1198	-39.2108	175.546	3.94191	13.6364	3.45933	2	North
1896	AMNZ76033	female	Zelandoperla fenestrata 1m,2f, Whakapapanui dam, 1158m Mt Ruapehy, 13.1.1967, Auck.Mus.FieldClub	1158	-39.2062	175.542	4.45545	14.212	3.18979	2	North
1897	AMNZ76033	male	Zelandoperla fenestrata 1m,2f, Whakapapanui dam, 1158m Mt Ruapehy, 13.1.1967, Auck.Mus.FieldClub	1158	-39.2062	175.542	3.58513	11.4946	3.20618	2	North
1898	AMNZ76036	female	Zelandoperla fenestrata f, det I.D. McLellan 1990/At light, Whakapapa camp 1128m, Mt. Ruapehu, 14.1.1967, K.A.J. Wise	1128	-39.2018	175.538	4.4898	14.7283	3.28039	2	North
1941	NZAC_notbarcoded_086	male	Unidentified - Z. fenestrata/Chateau Ruapehu, 18-2-65, 3200', C. Kuschel	1120	-39.2007	175.537	3.31169	11.5368	3.48366	2	North
1901	AMNZ80672	female	Zelandoperla fenestrata f, det. I.D. McLellan 1990/ex river Whakapapanui damn, 1097m, Mt. Ruapehu, 13.1.1967, K. A. J. Wise	1097	-39.197	175.535	4.33414	13.3967	3.09098	2	North
1902	AMNZ80674	male	Zelandoperla fenestrata, 3m, det. I.D. McLellan/swept Whakapapanui damn, 1097m, Mt. Ruapehu, 13.1.1967, K.A.J. Wise	1097	-39.197	175.535	3.58921	11.4946	3.20253	2	North
1895	AMNZ76031	female	Zelandoperla fenestrata f, GomcL (???) det 1990/swept near river, Whakapapanui dam, 1097m, Mt. Ruapehu, 13.1.1967, K.A.J. Wise	1097	-39.197	175.535	4.16268	13.6957	3.2901	2	North
1958	NZAC03002017	male	Zelandoperla fenestrata m, unnamed trib of Waipakihi R., New Zealand TO, NZMS 260 T19, 529215, 39^(o)11'S, 175^(o)49'E, 6 January 1997, W.J. Crawford	898	-39.1833	175.817	3.65837	11.342	3.10029	2	North
2026	NZAC03002192	male	Zelandoperla fenestrata m, Whakapapanui Stm, Tongariro Nat Park, New Zealand, TO, NZMS 260 S19 282218, 39 ^(o)11'S, 175^(o)31'E, 16 December 1996, W.J. Crawford	1018	-39.1833	175.517	3.72061	11.8831	3.19386	2	North
2000	NZAC03002123	male	Zelandoperla fenestrata m, Whakapapanui Stm, Tongariro Nat Park, New Zealand TO, NZMS260, S19 269255, 39^(o)9'S, 175^(o),30'E, 26 Novemeber 1996, W.J. Crawford	842	-39.15	175.5	3.5408	11.5368	3.25824	2	North
1927	NZAC_notbarcoded_029	male	Zelandoperla n sp. m, North Id, cyrene mimic/Whakapapanui Stm, Tongariro Nat Park, New Zealand, TO, NZMS 260 SIG 271255, 39^(o)9'S, 175^(o)30'E, 17 November 1996, W.J. Crawford	842	-39.15	175.5	3.78285	12.5541	3.31869	2	North
1970	NZAC03002045	female	Zelandoperla fenestrata f, Te Arero Stm, 830m, Clements Mill Rd, New Zealand, TO, 260 VIG (???) 892449 38^(o)57's 176^(o)13'E, 7 March, 2000, W. J. Crawford	830	-38.95	176.217	4.2462	13.4848	3.17575	2	North
1921	NZAC_notbarcoded_006	male	IMH136, Zelandoperla fenestrata, 2m, TO, Waihaha R at S.H. 32 bridge, 27434, 62747, 470m, 23 Dec 2006, swept, I. M. Henderson	470	-38.7002	175.683	3.76902	10.9957	2.91738	2	North
1922	NZAC_notbarcoded_006	male	IMH136, Zelandoperla fenestrata, 2m, TO, Waihaha R at S.H. 32 bridge, 27434, 62747, 470m, 23 Dec 2006, swept, I. M. Henderson	470	-38.7002	175.683	3.70678	11.3853	3.07148	2	North
1967	NZAC03002036	male	Z. fenestrata,WO m, Kiripaka Stm, S14 025777, 60m, 17 Nov 1998, det. BJ Smith	60	-37.7825	175.183	4.0249	13.3333	3.31271	2	North
1949	NZAC03002008	female	NIWA - Hamilton 2f, WO, Zelandoperla fenestrata, Wairere Stm, Kaimai Range, T14 632 812, 100m, 6/11/97, det BJSmith	100	-37.7355	175.871	4.21162	13.1602	3.12473	2	North
1950	NZAC03002008	female	NIWA - Hamilton 2f, WO, Zelandoperla fenestrata, Wairere Stm, Kaimai Range, T14 632 812, 100m, 6/11/97, det BJSmith	100	-37.7355	175.871	4.23237	13.2684	3.13498	2	North
1969	NZAC03002042	male	Zelandoperla fenestrata m, Wairere Stm, WO, T14, 632812, 100m, 6 Oct 1998	100	-37.7355	175.871	4.17704	13.5714	3.24905	2	North
2033	NZAC03004029	female	Zelandoperla fenestrata 3ff, Nukutaharua Stm, Waihirere waterfall, 31 Jan 1993, 29764, 63859, 60m, John B. Ward	60	-37.6062	178.282	4.17704	12.5758	3.01069	2	North
2034	NZAC03004029	female	Zelandoperla fenestrata 3ff, Nukutaharua Stm, Waihirere waterfall, 31 Jan 1993, 29764, 63859, 60m, John B. Ward	60	-37.6062	178.282	4.12607	12.5541	3.04263	2	North
2037	NZAC04018920	male	Hunua Falls Auckland B.M.May 10.xii.1960 1a	70	-37.0688	175.09	3.37662	11.1688	3.30769	2	North
1939	NZAC_notbarcoded_078	female	Unidentified - Z. fenestrata/Egmont, w. 3000', 28.3.58, R. A. Gumber	914	N	N	4.15584	14.8485	3.57292	2	North
